# Supplementary material for: B cells and energy metabolism in HER2-positive DCIS: insights into breast cancer progression from spatial-omics analyses
Source: Breast Cancer Res. 2025 Mar 21;27:44. doi: 10.1186/s13058-025-01990-2 (PMC11929220; doi:10.1186/s13058-025-01990-2)
Supplement: Supplementary file 1 — Additional file 1 [file 13058_2025_1990_MOESM1_ESM.xlsx]

## Sheet: DGE
Supplementary Table 1
Differential Gene Expression, cancer cell segments. Invasive vs DCISinv
GeneName	Estimate	P.value	FDR
COL6A3	2.0408	5.43602e-08	1.579e-05
COL3A1	2.60804	2.29626e-08	1.579e-05
COL1A1	2.73872	5.39918e-08	1.579e-05
COL1A2	2.80259	3.59277e-08	1.579e-05
COL5A1	1.65066	1.66038e-07	3.859e-05
KRT14	-0.97635	1.52623e-06	0.00020767
C1S	0.98745	1.53599e-06	0.00020767
MMP11	1.31059	1.60283e-06	0.00020767
SFRP2	1.89261	1.60845e-06	0.00020767
COL5A2	1.51178	2.50106e-06	0.00029062
VCAN	1.25581	3.91437e-06	0.0004135
ADAM12	1.00917	5.84731e-06	0.00054728
FN1	2.54257	6.12277e-06	0.00054728
LRP1	0.77322	7.08433e-06	0.000588
FAP	0.77382	1.26482e-05	0.00097982
THY1	0.96166	1.37675e-05	0.00099986
C1R	0.62921	1.54918e-05	0.00105891
KRT5	-0.95155	2.1288e-05	0.00137426
KRT17	-1.11749	3.90458e-05	0.00238796
PLAU	0.58697	4.74037e-05	0.00275416
COL11A1	0.93793	5.22599e-05	0.00289172
PDGFRB	0.60505	5.51041e-05	0.0029105
HES1	-0.5668	7.34853e-05	0.0037126
DEFB1	-0.81098	0.000124456	0.00602574
INHBA	0.76154	0.000130064	0.00604536
KRAS	0.26829	0.000146035	0.00652665
TPM4	0.46	0.000421543	0.018142
TGFB1	0.45846	0.000481203	0.0199699
TPSAB1/B2	0.66361	0.000610675	0.0244691
PRKCD	0.50772	0.000640199	0.024797
LTF	-1.7026	0.000726505	0.0272322
PYCR1	0.25484	0.000805105	0.0283495
AXL	0.41577	0.000783135	0.0283495
DSP	-0.46919	0.000847988	0.0289812
COX5B	-0.20273	0.00115666	0.0384012
CRABP2	-1.29479	0.00190914	0.0599573
PHGDH	-0.56229	0.00186916	0.0599573
RORC	-0.33995	0.00208394	0.0620908
MCL1	0.28178	0.00203751	0.0620908
RPS27A	-0.38053	0.00215237	0.0625264
CX3CL1	-0.87374	0.00249098	0.070598
KRT6A/B/C	-0.46647	0.00265254	0.0733868
IDH1	-0.47136	0.00278518	0.0752647
SFRP4	0.76904	0.00310823	0.0820856
SERPINA1	-0.94184	0.00326492	0.0833316
TGFB2	0.46515	0.00329884	0.0833316
SFRP1	-1.01551	0.00364158	0.0850926
CD59	-0.61946	0.00350434	0.0850926
NDUFA2	-0.19111	0.00365932	0.0850926
NR4A1	0.96434	0.00366147	0.0850926
MED12	-0.17323	0.00412512	0.093988
POLR2A	-0.2094	0.00467662	0.104504
PFKFB3	0.68499	0.00480107	0.105261
SLC39A6	-0.85013	0.00561266	0.11858
TYK2	0.15203	0.00556643	0.11858
CDC25B	-0.44162	0.00644626	0.131413
DUSP1	0.80809	0.00639756	0.131413
CBL	-0.2116	0.00664284	0.133086
FOXO4	-0.29419	0.00682277	0.134374
COMP	0.9066	0.0070758	0.137035
SERPING1	0.4542	0.00779815	0.148548
PLAT	-1.16801	0.00856825	0.157723
ITGB8	-0.41017	0.00868698	0.157723
BAMBI	0.48073	0.00848249	0.157723
COL17A1	-0.34884	0.0089867	0.160655
ITGA2	-0.29073	0.00923523	0.162596
BNIP3L	-0.25178	0.0105733	0.183375
ITGA5	0.42771	0.011012	0.188176
HK2	-0.35879	0.0115428	0.188912
MLF1	-0.24179	0.0114099	0.188912
JUNB	0.49448	0.0113161	0.188912
SRSF2	0.14889	0.0118129	0.190646
AURKB	-0.20086	0.0128838	0.204559
ACTA2	0.6034	0.013027	0.204559
TANK	-0.18265	0.0150694	0.233476
RPS6	-0.28673	0.0164401	0.248096
CXCL9	0.5746	0.0162724	0.248096
SERINC1	-0.24893	0.0168066	0.250375
S100A9	-1.30432	0.0190948	0.25585
IER3	-0.46805	0.018315	0.25585
VEGFA	-0.33822	0.0182071	0.25585
GPI	-0.32267	0.0188262	0.25585
CEBPB	-0.28453	0.0188664	0.25585
WIPF1	0.2694	0.0191557	0.25585
GATA2	0.33426	0.0189024	0.25585
SERPINH1	0.33502	0.0191003	0.25585
TNFRSF12A	0.3802	0.0178777	0.25585
STAT3	-0.20332	0.0195079	0.257593
CCL28	-0.46271	0.0222968	0.261454
CSF3R	-0.40229	0.0216331	0.261454
EFNA5	-0.38815	0.0221016	0.261454
SLC2A1	-0.30461	0.0221836	0.261454
RPL7A	-0.28846	0.0204227	0.261454
ATOX1	-0.2553	0.0217785	0.261454
UQCRQ	-0.23218	0.0225003	0.261454
MAPK3	-0.18658	0.0215302	0.261454
ASL	-0.13655	0.0216168	0.261454
HDAC3	-0.13192	0.0211937	0.261454
ACTB	0.29667	0.0216382	0.261454
HSPB1	0.69706	0.0214379	0.261454
MAP3K5	-0.27313	0.0235315	0.268075
GTF3C1	0.21312	0.0233197	0.268075
FCGRT	-0.32801	0.0241003	0.269274
CAPN2	0.6087	0.024099	0.269274
RHOB	0.32953	0.0251539	0.278369
IL13RA1	-0.31008	0.0267735	0.293498
ALDOC	-0.28252	0.0271653	0.29501
PDK1	-0.21761	0.0276638	0.295058
PRKACA	-0.15011	0.0276775	0.295058
CD44	-0.50775	0.0302932	0.30251
KIT	-0.32364	0.0297438	0.30251
GLI3	-0.30154	0.0317859	0.30251
DSC3	-0.29488	0.029311	0.30251
HDAC2	-0.2565	0.0305048	0.30251
FANCG	-0.19104	0.0311599	0.30251
PEBP1	-0.18575	0.0297079	0.30251
ATG5	-0.13125	0.0290671	0.30251
MBNL1	0.15035	0.0293433	0.30251
CD46	0.22326	0.0316988	0.30251
FSTL3	0.29615	0.0307143	0.30251
CCND2	0.31293	0.0310508	0.30251
TYMP	0.47406	0.0320213	0.30251
LFNG	0.65824	0.0313249	0.30251
GAS1	0.34011	0.0327225	0.306641
PC	-0.18485	0.0331062	0.307755
MAD2L2	-0.18168	0.0334794	0.308754
HIF1A	-0.26407	0.0340614	0.310916
REPS1	-0.13551	0.034249	0.310916
SOX10	-0.3242	0.0367335	0.318662
FLNB	-0.25472	0.0369367	0.318662
COX4I1	-0.19616	0.0368517	0.318662
STAG2	-0.1162	0.0365363	0.318662
ATG7	0.13642	0.0371928	0.318662
FZD1	0.31721	0.0369277	0.318662
PBX1	0.41241	0.0372961	0.318662
ATF3	0.55294	0.0355215	0.318662
SPP1	-0.71	0.0388613	0.319588
MMP7	-0.53748	0.0379611	0.319588
SOD2	-0.46436	0.0390546	0.319588
SOX9	-0.36863	0.0383826	0.319588
NFKB2	0.18641	0.0386227	0.319588
SERINC3	0.23094	0.0378042	0.319588
DUSP8	0.12841	0.0397475	0.322983
CDC20	-0.19592	0.0403716	0.325777
PRLR	-0.34262	0.0416882	0.329852
CDKN1C	-0.26944	0.0417395	0.329852
IGF1R	0.30039	0.0420122	0.329852
IRF7	0.37917	0.0415496	0.329852
UBB	-0.23753	0.043131	0.334122
IFNGR1	-0.20778	0.042995	0.334122
CACNG4	0.45338	0.0443959	0.341642
NF2	-0.146	0.0451793	0.345384
COX6B1	-0.12186	0.0462053	0.34864
FLNA	0.51358	0.0460661	0.34864
MFGE8	-0.24676	0.047627	0.355348
PLA2G6	-0.16876	0.0477059	0.355348
TBL1XR1	0.17882	0.0485408	0.359264
SOX11	-0.42301	0.0493947	0.36327
CXADR	-0.22494	0.0508116	0.37134
PLCB1	-0.25891	0.0515722	0.374543
ALDOA	-0.36125	0.052759	0.376802
CCND3	-0.14832	0.0530388	0.376802
ITGAV	0.17355	0.0531803	0.376802
CXCL12	0.40532	0.0523551	0.376802
MSH2	-0.16262	0.0539296	0.377526
LYZ	0.46588	0.0539323	0.377526
NDUFA6	-0.11329	0.0543147	0.377926
CREBBP	0.11534	0.0547594	0.378752
CD24	-0.36133	0.0550921	0.378799
MDM4	0.1961	0.0554521	0.379031
SGK1	-0.32748	0.0567701	0.385771
CLU	-0.74989	0.0579167	0.391275
JAG1	-0.26386	0.0593552	0.398675
PRKDC	0.25998	0.0600674	0.399282
RUNX1T1	0.30429	0.0601329	0.399282
ITGA3	-0.3577	0.0622219	0.401072
RPL23	-0.30572	0.0622899	0.401072
SHC2	-0.27628	0.061656	0.401072
ST6GAL1	-0.23333	0.0630481	0.401072
BBC3	0.1755	0.0616549	0.401072
ADA	0.18858	0.0635089	0.401072
CXCL11	0.29307	0.0616689	0.401072
SMAD3	0.30169	0.0634359	0.401072
EYA1	0.33835	0.0625256	0.401072
ACSF3	0.15244	0.0652614	0.407709
TP53	0.16286	0.0650294	0.407709
SLC16A1	-0.3106	0.0661314	0.408748
CD99	0.19216	0.0659457	0.408748
JAG2	0.27056	0.0681774	0.419165
TACSTD2	-0.2768	0.0691706	0.423033
MUTYH	-0.14142	0.0698306	0.424834
SREBF1	-0.21167	0.072025	0.433642
BLVRA	-0.11074	0.0717334	0.433642
RASA4	0.18529	0.0752684	0.450834
RNF43	-0.19206	0.0762001	0.454075
TNC	-0.43857	0.0769767	0.456362
CXCL2	-0.29934	0.0776285	0.456991
WNT5A	-0.27945	0.0778694	0.456991
CEACAM6	-0.55395	0.0789591	0.461058
MUC1	-0.59519	0.0799198	0.462024
PLOD2	0.21426	0.0797114	0.462024
TFRC	0.19071	0.080436	0.462706
CUL1	-0.13278	0.0812344	0.463556
CEBPA	0.29332	0.0817805	0.463556
C3	0.33995	0.0815519	0.463556
IL1RN	-0.1829	0.0824932	0.465326
MSRB2	-0.2198	0.0829756	0.465786
RAD51C	-0.11578	0.083614	0.467113
HSP90B1	-0.25406	0.0844572	0.469566
APH1B	-0.14937	0.0849311	0.469574
SKP1	0.17031	0.0852669	0.469574
DGLUCY	-0.17461	0.0863897	0.473514
HACD2	0.15661	0.0880643	0.478181
HLA-DMB	0.30293	0.0879095	0.478181
ACTR3B	0.145	0.0890301	0.480815
H3C8	0.38024	0.0893769	0.480815
NFIL3	-0.19439	0.0901753	0.480966
MET	-0.16981	0.0902328	0.480966
CSF3	0.15139	0.0925881	0.489034
RHOA	0.16619	0.0921947	0.489034
PARP9	-0.19515	0.0932375	0.490235
CCNO	0.21396	0.0938534	0.491251
TFDP1	0.16832	0.094399	0.491891
TNFRSF10A	0.15484	0.095024	0.492937
THBS1	0.30415	0.0970212	0.501061
FGFR1	-0.29568	0.0978322	0.501622
TCF7	-0.17536	0.098425	0.501622
PDGFB	0.18795	0.0980681	0.501622
ATRX	-0.11328	0.0989478	0.502085
MIB1	-0.10997	0.100849	0.509509
GUSB	-0.18878	0.101793	0.512051
GPC4	-0.24643	0.103409	0.517936
WNT2	0.19387	0.104065	0.518987
EDN1	0.32228	0.105704	0.524908
TIAM1	-0.12937	0.106376	0.525996
LRP2	-0.32289	0.108061	0.526163
IRS1	-0.29455	0.107061	0.526163
COL27A1	-0.18295	0.108221	0.526163
HMGA1	-0.16172	0.108154	0.526163
LAMA5	0.19557	0.10904	0.527937
PIK3R1	-0.27359	0.11367	0.53141
RPTOR	0.07741	0.113874	0.53141
BRD4	0.08747	0.113796	0.53141
RPS6KB1	0.12491	0.112655	0.53141
ISG20	0.14694	0.113588	0.53141
EXO1	0.18555	0.111732	0.53141
TNFRSF11B	0.21443	0.111449	0.53141
IL1R1	0.2318	0.113257	0.53141
HLA-DMA	0.30138	0.111329	0.53141
DTX4	0.20333	0.116013	0.537082
DUSP5	0.2536	0.115696	0.537082
PRKAR1B	-0.18256	0.116615	0.537724
EIF2B4	-0.09158	0.117933	0.541653
MGMT	-0.12181	0.118637	0.542741
HEY1	0.22271	0.119686	0.545392
FADD	-0.12884	0.120183	0.545518
MAP3K20	-0.28612	0.125009	0.56142
CEACAM1	-0.19997	0.125562	0.56142
ORC6	0.13626	0.125619	0.56142
HMGN5	0.14874	0.125458	0.56142
SERPINB5	-0.20589	0.129833	0.567165
ELOB	0.11675	0.128398	0.567165
KRT10	0.14551	0.128164	0.567165
FZD6	0.15713	0.129393	0.567165
IL24	0.16919	0.129672	0.567165
IL32	0.22228	0.128085	0.567165
DUSP6	-0.28021	0.134451	0.584453
NDUFA13	0.11123	0.134796	0.584453
MXI1	-0.20479	0.135979	0.587388
IFI27	0.79682	0.13788	0.593395
IL34	-0.21902	0.140158	0.600973
MIA	-0.15963	0.144178	0.609218
CD84	0.12562	0.142621	0.609218
CENPF	0.2078	0.144039	0.609218
GBP1	0.29872	0.143861	0.609218
VEGFC	0.17324	0.145892	0.614228
TDO2	-0.33862	0.147111	0.614913
NUMBL	0.12326	0.147518	0.614913
ITPK1	0.22057	0.147643	0.614913
SOS1	-0.1207	0.148627	0.6168
PPP2R3A	-0.09494	0.15056	0.620392
TNFAIP3	0.15169	0.150428	0.620392
VTCN1	-0.2481	0.158227	0.62526
IFNGR2	-0.19359	0.156114	0.62526
MAP3K8	-0.16053	0.154657	0.62526
CCNA2	-0.15762	0.155595	0.62526
LAMC2	-0.15721	0.153584	0.62526
HDAC1	-0.13268	0.157828	0.62526
BAP1	-0.10359	0.152977	0.62526
PVR	0.13632	0.156982	0.62526
SPRED1	0.1448	0.155264	0.62526
CD276	0.14697	0.157545	0.62526
PSMB9	0.2377	0.158736	0.62526
RSAD2	0.35425	0.155739	0.62526
HLA-DRA	0.47275	0.153258	0.62526
P4HA2	-0.1409	0.159338	0.625305
PPP2R1A	0.14614	0.159824	0.625305
LTBR	-0.08602	0.16068	0.626546
BST2	-0.48157	0.163049	0.628501
CST2	-0.27247	0.167415	0.628501
GOT2	-0.14548	0.164661	0.628501
ICOSLG	-0.1293	0.167208	0.628501
NDUFA1	-0.12432	0.167437	0.628501
BATF	-0.11275	0.16511	0.628501
NF1	0.09331	0.165174	0.628501
PSEN2	0.11091	0.164146	0.628501
PLCB4	0.11646	0.166885	0.628501
NBN	0.13936	0.167672	0.628501
GLS	0.15599	0.167316	0.628501
RUNX1	0.1624	0.162502	0.628501
PRR5	-0.11619	0.168792	0.630665
FUT8	0.21029	0.169536	0.631411
LCP1	-0.2533	0.176944	0.651461
NUF2	0.13424	0.176641	0.651461
MAPK11	0.18521	0.176309	0.651461
CDKN2B	0.26889	0.177161	0.651461
SAA1	-0.30942	0.178383	0.651532
MME	-0.25299	0.178793	0.651532
HLA-DOA	0.16191	0.178863	0.651532
TNFSF10	-0.38096	0.181863	0.6536
ANXA1	-0.2877	0.185045	0.6536
FGFR4	-0.27677	0.187604	0.6536
GBP2	-0.2529	0.187396	0.6536
MIF	-0.16029	0.185285	0.6536
CASP1	-0.15739	0.188541	0.6536
CDKN1B	-0.15654	0.182269	0.6536
NASP	-0.15324	0.182107	0.6536
NKD1	-0.14839	0.185764	0.6536
MNX1	-0.1411	0.185093	0.6536
PSEN1	0.06922	0.188681	0.6536
PTEN	0.10205	0.188943	0.6536
MAPK9	0.117	0.188993	0.6536
MAGEA3/A6	0.16823	0.181714	0.6536
C8G	0.16925	0.185769	0.6536
VSIR	0.18012	0.185357	0.6536
JUN	0.26338	0.185131	0.6536
GNG4	0.20136	0.189748	0.654266
ASNS	-0.1293	0.19225	0.655114
MDC1	0.11537	0.192221	0.655114
NECTIN2	0.17181	0.19113	0.655114
FOS	0.41395	0.1913	0.655114
HDAC5	-0.10718	0.194918	0.660334
JAK2	0.12088	0.194717	0.660334
DMBT1	-0.2462	0.198246	0.66196
NSD2	0.09899	0.197837	0.66196
FBXW7	0.14559	0.197957	0.66196
NFATC1	0.15507	0.195984	0.66196
HSPA1A	0.19583	0.196736	0.66196
CES3	0.18701	0.198864	0.662119
CACNA1H	0.19741	0.201561	0.669183
CDK1	-0.17996	0.204315	0.673156
MAGEA1	-0.11639	0.204611	0.673156
GSK3B	0.09107	0.204391	0.673156
COL4A5	0.23467	0.205075	0.673156
CDH3	-0.19786	0.208905	0.683795
LDHB	-0.29279	0.226575	0.687115
IFI16	-0.24999	0.227192	0.687115
EGFR	-0.16266	0.220275	0.687115
PRKX	-0.15643	0.219012	0.687115
AKAP1	-0.12602	0.212045	0.687115
ACY1	-0.12004	0.21675	0.687115
NDUFB4	-0.11772	0.227341	0.687115
SYK	-0.11744	0.226218	0.687115
NDUFA7	-0.10759	0.220576	0.687115
EP300	-0.10377	0.21976	0.687115
STAT6	-0.10192	0.217868	0.687115
ATG10	-0.1009	0.216572	0.687115
YTHDF2	-0.09414	0.220064	0.687115
NECTIN1	-0.08915	0.227658	0.687115
SF3A1	-0.08629	0.218456	0.687115
MEN1	-0.0811	0.225053	0.687115
NFE2L2	-0.07357	0.214264	0.687115
TXN2	-0.07093	0.222847	0.687115
MAPK8	-0.0704	0.216062	0.687115
ARID2	0.05552	0.224667	0.687115
COX6A1	0.10729	0.227648	0.687115
ATP5ME	0.14636	0.225882	0.687115
ITGB4	0.15559	0.222084	0.687115
AFDN	0.15685	0.227655	0.687115
VEGFB	0.17604	0.211939	0.687115
CD53	0.17985	0.219881	0.687115
HLA-DPA1	0.22074	0.221373	0.687115
KRT18	0.23874	0.211004	0.687115
GADD45B	0.26858	0.212707	0.687115
BMP4	0.33482	0.218591	0.687115
IGF2R	-0.09251	0.228997	0.688999
AMER1	0.10333	0.229469	0.688999
A2M	-0.22001	0.231729	0.693067
FOXC1	-0.17105	0.232017	0.693067
PML	0.09501	0.233612	0.694264
SOCS1	0.18029	0.233557	0.694264
ELK1	-0.07538	0.235318	0.695775
CMTM4	0.10623	0.234864	0.695775
SLC16A2	-0.19237	0.24236	0.711423
PRKAR2B	-0.13059	0.242311	0.711423
TWF1	0.1655	0.242447	0.711423
RET	-0.24349	0.244666	0.712098
IFNAR2	-0.12523	0.243319	0.712098
PYCR2	-0.0807	0.246354	0.712098
NDUFB7	0.06077	0.245943	0.712098
PLK1	0.13998	0.245975	0.712098
NFKBIZ	0.2782	0.245434	0.712098
MTF2	0.10408	0.247617	0.713972
TARP/TRGC1/2	-0.35211	0.248495	0.714731
WRN	0.11312	0.249857	0.716874
HDAC6	-0.08417	0.25152	0.717875
PRKAR2A	-0.07163	0.252111	0.717875
PGM2	0.07443	0.251646	0.717875
IRF8	0.13158	0.252677	0.717875
MYC	-0.16424	0.255025	0.721717
TRAF6	0.06665	0.255704	0.721717
PURA	0.09071	0.256514	0.721717
CD163	0.10807	0.25631	0.721717
EZH2	-0.11315	0.257296	0.722169
CDH1	-0.11606	0.258428	0.723598
CD164	-0.14066	0.259603	0.72514
FEN1	0.0923	0.262359	0.729334
CCNE2	0.1224	0.261818	0.729334
KRT7	-0.33886	0.265094	0.733218
NDUFS8	-0.09301	0.26565	0.733218
ZNF205	0.11207	0.265013	0.733218
C4B	-0.46756	0.268262	0.736557
SLC7A5	-0.26225	0.277494	0.736557
STC1	-0.19742	0.277163	0.736557
DDX58	-0.19535	0.289709	0.736557
MCAM	-0.13935	0.268275	0.736557
CCL7	-0.13592	0.293772	0.736557
EPHA2	-0.1315	0.277017	0.736557
MYD88	-0.1171	0.293126	0.736557
CCL3/L1	-0.11407	0.2738	0.736557
SERINC5	-0.11354	0.290007	0.736557
THEM4	-0.11211	0.279674	0.736557
MDM2	-0.11065	0.292097	0.736557
TMUB2	-0.10728	0.270317	0.736557
MSH6	-0.10453	0.293502	0.736557
SUV39H2	-0.10061	0.282926	0.736557
PDGFA	-0.09826	0.294849	0.736557
SMAP1	-0.08512	0.294236	0.736557
CASP8	-0.0841	0.295577	0.736557
CASP9	-0.08203	0.274291	0.736557
RBX1	-0.07709	0.292107	0.736557
CREB1	-0.06642	0.281591	0.736557
RELA	-0.05608	0.276181	0.736557
TLK2	0.06108	0.277327	0.736557
GTF2H3	0.06788	0.28219	0.736557
NDUFA3	0.07444	0.271226	0.736557
MNAT1	0.07965	0.286533	0.736557
PSMD7	0.08475	0.27277	0.736557
STAT2	0.09385	0.272473	0.736557
GMIP	0.09387	0.283452	0.736557
RAD51	0.096	0.273459	0.736557
DDB2	0.10266	0.289548	0.736557
PRKCA	0.10846	0.284832	0.736557
UBC	0.11266	0.296017	0.736557
DUSP10	0.12106	0.295303	0.736557
CTSW	0.12816	0.289357	0.736557
MAGEA12	0.13217	0.290594	0.736557
C1QA	0.13735	0.283736	0.736557
PKMYT1	0.13866	0.273487	0.736557
TGFBR1	0.14124	0.287873	0.736557
MLPH	0.14317	0.282929	0.736557
FCGR3A/B	0.14593	0.289281	0.736557
THBS4	0.169	0.282718	0.736557
HLA-DQA1	0.1753	0.272487	0.736557
CT45A1	0.1773	0.285087	0.736557
STAT1	0.24764	0.288906	0.736557
HLA-DRB3	0.24888	0.279912	0.736557
GPSM3	-0.12683	0.296669	0.736601
LCN2	-0.37497	0.297746	0.737698
RAC3	0.0793	0.298578	0.738088
SOCS3	0.10485	0.299173	0.738088
TMEM45B	0.13011	0.300755	0.738949
IGLL1	0.16691	0.300794	0.738949
AKT2	0.13995	0.302797	0.742301
RANBP2	-0.06346	0.303857	0.743331
JUP	-0.1293	0.304878	0.74426
ETS2	-0.13918	0.305752	0.744831
OAT	-0.12135	0.313004	0.752971
PRKACB	-0.11003	0.314278	0.752971
HRAS	-0.10968	0.312823	0.752971
SPA17	-0.0927	0.312792	0.752971
PSMB7	-0.07104	0.313954	0.752971
NDUFB10	0.06312	0.314103	0.752971
TGFBR2	0.10687	0.30995	0.752971
PBX3	0.14603	0.313418	0.752971
ANGPT1	-0.11972	0.314965	0.753064
TNN	0.10467	0.318736	0.758957
HLA-DRB	0.28942	0.318127	0.758957
POLR2D	-0.06829	0.320284	0.759138
MAPK14	0.06527	0.320287	0.759138
AMH	0.11223	0.321387	0.759138
ZIC2	0.12188	0.321425	0.759138
FH	-0.05862	0.322426	0.759957
AR	-0.18958	0.325174	0.760105
NRAS	-0.12033	0.325519	0.760105
PPP3CA	-0.11875	0.325759	0.760105
DEPTOR	0.12793	0.323338	0.760105
GBP4	0.19337	0.325433	0.760105
TPTE	-0.12859	0.327032	0.761546
CTSL	-0.15326	0.328266	0.762889
LILRB1	-0.13609	0.33218	0.763054
DNMT1	0.0752	0.329402	0.763054
NDC1	0.07923	0.331842	0.763054
CD5	0.11647	0.330236	0.763054
ME2	0.13899	0.332277	0.763054
HLA-DRB5	0.23883	0.331321	0.763054
TNFRSF10B	0.09068	0.333124	0.763492
TNFRSF1A	-0.08822	0.335363	0.76711
CALML3	-0.13022	0.338336	0.768229
ILF3	-0.08655	0.338717	0.768229
MLH1	-0.07673	0.339819	0.768229
NDUFA12	-0.04419	0.339481	0.768229
RRAS2	0.088	0.337311	0.768229
PTPN11	0.09024	0.338307	0.768229
ADGRE5	0.12241	0.34121	0.769876
SMC1A	-0.10876	0.344333	0.774617
RIPK3	0.11958	0.344645	0.774617
DKK1	0.18312	0.346077	0.776335
NDUFA4L2	-0.14414	0.349714	0.776993
RAB7A	-0.09413	0.348571	0.776993
RICTOR	0.05866	0.348547	0.776993
IKBKG	0.09152	0.349405	0.776993
C1QB	0.121	0.348622	0.776993
PTGS2	-0.11199	0.351841	0.777363
STK11IP	-0.09421	0.351887	0.777363
TAP1	0.22034	0.351717	0.777363
GDF6	0.10313	0.354454	0.781548
S100A8	-0.54308	0.355259	0.781839
GDF15	-0.18009	0.361218	0.787402
PSAT1	-0.14239	0.362635	0.787402
TBXAS1	-0.10798	0.35849	0.787402
NAT8L	-0.10087	0.365546	0.787402
DDIT3	-0.09499	0.363602	0.787402
KDM6A	-0.07075	0.367216	0.787402
CPSF7	-0.06939	0.364701	0.787402
U2AF1	-0.06789	0.366132	0.787402
NDUFB1	-0.06151	0.369306	0.787402
AXIN1	0.05224	0.368099	0.787402
PIK3R2	0.07992	0.369272	0.787402
NCOR1	0.08036	0.364715	0.787402
ICAM3	0.08143	0.365423	0.787402
BAIAP3	0.09848	0.364694	0.787402
H3-5	0.10808	0.365571	0.787402
CACNA1D	0.13802	0.368853	0.787402
MMP9	0.17162	0.365614	0.787402
RAD21	0.15582	0.370052	0.787546
CLCF1	0.12332	0.371427	0.789029
BRD7	-0.0489	0.373978	0.790114
MICA	0.07455	0.373892	0.790114
TNFSF12	0.08165	0.373038	0.790114
FANCL	-0.07362	0.378082	0.793179
EWSR1	-0.0687	0.38089	0.793179
SKP2	-0.0637	0.378741	0.793179
ATF2	-0.05281	0.380836	0.793179
ERCC2	0.06548	0.377477	0.793179
NDUFS7	0.0821	0.38005	0.793179
RIN1	0.09458	0.377755	0.793179
MAP3K1	0.10282	0.380682	0.793179
FGF13	-0.06483	0.389095	0.79496
AKT1	-0.06184	0.385982	0.79496
PHF6	0.0728	0.38927	0.79496
F12	0.0888	0.38282	0.79496
TICAM1	0.10184	0.387287	0.79496
CCL15	0.1082	0.384188	0.79496
CD36	0.11056	0.388256	0.79496
CREB3L4	0.12194	0.387597	0.79496
APOL6	0.16332	0.387463	0.79496
EGR1	0.25826	0.388397	0.79496
CD74	0.32503	0.384772	0.79496
ROCK1	0.05827	0.390661	0.7964
PPP2CB	-0.07297	0.39183	0.797385
MCM2	-0.07983	0.394907	0.798055
BAX	0.05176	0.394342	0.798055
PNMA1	0.06542	0.394602	0.798055
CHEK2	0.07406	0.393268	0.798055
CXCR4	-0.10515	0.397409	0.800961
MAPK1	-0.05396	0.397724	0.800961
RNLS	-0.07534	0.39957	0.802559
ARID1A	-0.07427	0.40004	0.802559
CYBB	0.12958	0.400589	0.802559
GADD45G	-0.12085	0.403799	0.804828
CLEC7A	-0.08858	0.40312	0.804828
RGMB	-0.08018	0.403642	0.804828
TTK	0.08385	0.40609	0.808008
S100A7	-0.40635	0.410485	0.814745
SF3B1	-0.06742	0.41126	0.814745
RAD52	0.08678	0.411579	0.814745
KLF4	0.09141	0.415776	0.819459
ANLN	0.11225	0.416077	0.819459
TECR	0.126	0.415387	0.819459
FZD7	-0.12087	0.426412	0.819784
CCL4	-0.11376	0.418935	0.819784
TLR2	-0.1018	0.426824	0.819784
RPS6KA6	-0.09015	0.419544	0.819784
SOD1	-0.08618	0.420812	0.819784
PGPEP1	-0.08393	0.42529	0.819784
SMAD4	-0.06484	0.422306	0.819784
ATM	-0.05451	0.41923	0.819784
BBS1	-0.05435	0.422305	0.819784
ATG12	0.05569	0.425443	0.819784
LAIR1	0.08413	0.419978	0.819784
SLC11A1	0.0842	0.424198	0.819784
REL	0.10744	0.423558	0.819784
PLA2G10	0.11147	0.41806	0.819784
TOP2A	0.22552	0.425749	0.819784
MCM4	0.0978	0.427607	0.819932
RPS6KA5	0.0636	0.429118	0.821475
IL11RA	-0.06285	0.43227	0.824791
MTOR	-0.0622	0.43224	0.824791
BLNK	-0.10446	0.434099	0.82557
MAPKAPK2	0.08989	0.433989	0.82557
REN	0.08561	0.4352	0.82631
CALML5	-0.1773	0.446361	0.828548
CTNNB1	-0.09568	0.438919	0.828548
NR3C1	-0.08663	0.437338	0.828548
SMARCB1	-0.05984	0.443994	0.828548
GNAQ	-0.05903	0.441934	0.828548
SHC1	0.05492	0.445725	0.828548
RELB	0.06761	0.443809	0.828548
WNT2B	0.08775	0.441113	0.828548
ID1	0.09053	0.446059	0.828548
ASXL1	0.09357	0.440826	0.828548
MS4A6A	0.09512	0.44412	0.828548
CD55	0.10367	0.44472	0.828548
MKI67	0.1311	0.444573	0.828548
GPX4	0.13792	0.440034	0.828548
SERINC2	-0.11476	0.448574	0.828553
RBL2	-0.07793	0.450642	0.828553
FAAP24	-0.07422	0.447424	0.828553
NOTCH3	-0.06968	0.452503	0.828553
ACVR1B	-0.06537	0.452781	0.828553
PSMC4	0.04489	0.451795	0.828553
DNAJC14	0.05003	0.451766	0.828553
TNFRSF18	0.10047	0.452581	0.828553
PLA2G4C	0.10165	0.450823	0.828553
SPOP	-0.06089	0.454819	0.829698
CTAG1B	0.10048	0.454834	0.829698
GOT1	-0.04983	0.456347	0.831152
POLB	-0.07432	0.458218	0.832631
MAP2K2	-0.05713	0.458592	0.832631
SIN3A	-0.04734	0.459473	0.832928
BCL6	-0.11907	0.460937	0.834282
IL20RA	-0.12602	0.463416	0.835211
CCNE1	-0.07033	0.464189	0.835211
IRAK4	-0.06474	0.464326	0.835211
TRAF2	0.04645	0.462389	0.835211
GNAS	-0.10684	0.471708	0.836177
UBA7	-0.09296	0.472778	0.836177
MLLT3	-0.08615	0.468385	0.836177
WDR76	-0.06868	0.469521	0.836177
E2F5	0.05692	0.468772	0.836177
ETS1	0.07119	0.47131	0.836177
GRB2	0.08043	0.466073	0.836177
HLA-DOB	0.08335	0.470612	0.836177
SLAMF7	0.09487	0.472124	0.836177
ID2	0.10014	0.471247	0.836177
H3C10	0.19872	0.469665	0.836177
UBE2C	0.17308	0.474485	0.837921
HPRT1	-0.06165	0.475667	0.838732
UBE2T	-0.08052	0.477214	0.839543
CYLD	0.0667	0.478294	0.839543
TRAF1	0.10138	0.478241	0.839543
PPL	-0.09283	0.486854	0.842744
DST	-0.08949	0.496693	0.842744
DTX3L	-0.08267	0.495805	0.842744
PALMD	-0.08095	0.488138	0.842744
LIF	-0.08016	0.496798	0.842744
FZD3	-0.06384	0.493095	0.842744
MAP3K13	-0.05883	0.493146	0.842744
PSMB2	-0.0482	0.48827	0.842744
TAB1	0.04862	0.493856	0.842744
ECSIT	0.06175	0.492293	0.842744
CSF1	0.06302	0.486312	0.842744
ITGB1	0.06323	0.495519	0.842744
LRP6	0.06839	0.485669	0.842744
HAMP	0.06952	0.482704	0.842744
ATP2A2	0.07807	0.496749	0.842744
CD47	0.08418	0.491064	0.842744
CD34	0.08445	0.483956	0.842744
RIPK2	0.0864	0.488942	0.842744
SGK2	0.0898	0.495661	0.842744
ZC3H12A	0.09369	0.487909	0.842744
ESR1	0.12919	0.491156	0.842744
PYCARD	0.13492	0.491472	0.842744
PROM1	0.15261	0.485754	0.842744
GPR160	0.09166	0.498874	0.845032
ITGB6	0.22633	0.500953	0.847318
ZBTB20	-0.08846	0.505165	0.851962
CSF2RB	0.06044	0.504681	0.851962
GRB7	-0.11183	0.506582	0.853114
HSPA6	-0.07793	0.508099	0.85443
CLEC4A	-0.07205	0.510044	0.855226
IKBKB	0.05381	0.509519	0.855226
TSC1	-0.04878	0.511663	0.856704
SRR	-0.05526	0.513446	0.858044
MST1R	0.05345	0.514679	0.858044
TAP2	0.09812	0.514311	0.858044
CD63	-0.05999	0.517209	0.860494
IL7R	0.08694	0.517629	0.860494
RAF1	-0.03409	0.518477	0.860673
PBRM1	-0.0689	0.52124	0.862439
STAT5B	-0.06556	0.525936	0.862439
CDK2	-0.0609	0.521348	0.862439
SELENOK	-0.05846	0.526298	0.862439
GNG12	0.04946	0.525908	0.862439
JADE1	0.05871	0.527607	0.862439
NTHL1	0.07371	0.52444	0.862439
PLAUR	0.07578	0.527706	0.862439
PTPRC	0.0838	0.52395	0.862439
LILRB4	0.08551	0.525373	0.862439
DUSP4	0.13444	0.523728	0.862439
SSX1	-0.06221	0.530776	0.862499
CD58	-0.06163	0.532339	0.862499
PUM1	-0.04256	0.534405	0.862499
TFE3	0.04413	0.530037	0.862499
PPP3CB	0.04943	0.52954	0.862499
NSD1	0.05009	0.532885	0.862499
TPI1	0.0655	0.531952	0.862499
JAK1	0.06635	0.534423	0.862499
CXCL10	0.13776	0.534007	0.862499
CCND1	-0.1338	0.53636	0.863228
EIF2AK2	-0.0811	0.535664	0.863228
IL6ST	-0.11105	0.542324	0.863938
MBNL3	-0.09503	0.548624	0.863938
LYN	-0.07617	0.548675	0.863938
MASP2	-0.07603	0.546662	0.863938
ENO1	-0.06655	0.546263	0.863938
RYBP	-0.06279	0.550928	0.863938
HAVCR2	-0.05408	0.542878	0.863938
UQCR10	-0.04664	0.54265	0.863938
SMAD5	0.05136	0.542776	0.863938
TTC30A	0.0526	0.543685	0.863938
ITCH	0.05326	0.538585	0.863938
CD3D	0.06206	0.5505	0.863938
BRIP1	0.06388	0.546337	0.863938
RAC2	0.06714	0.537964	0.863938
TCL1B	0.0685	0.547022	0.863938
XCR1	0.07452	0.549814	0.863938
FOXM1	0.09575	0.546738	0.863938
HLA-DRB4	0.12243	0.549797	0.863938
SLC1A5	0.14505	0.550064	0.863938
TNFSF13	-0.06956	0.554638	0.867415
TNFRSF1B	-0.06134	0.554082	0.867415
ALKBH2	0.04183	0.556515	0.869181
CD68	0.13292	0.559077	0.87201
ALCAM	-0.08933	0.563016	0.873431
MAF	-0.07325	0.567197	0.873431
TNF	-0.05488	0.567447	0.873431
RAC1	0.03755	0.563589	0.873431
SBNO2	0.03955	0.566519	0.873431
PIAS4	0.04369	0.565584	0.873431
LCOR	0.04918	0.564328	0.873431
EHHADH	0.06208	0.567505	0.873431
RIMKLB	0.07846	0.561088	0.873431
DDIT4	0.14332	0.563442	0.873431
EFNA1	-0.07455	0.572224	0.87366
PSMB10	-0.05743	0.569578	0.87366
TRIM21	-0.05339	0.575284	0.87366
CKLF	-0.04645	0.572133	0.87366
LRP5	-0.04143	0.56899	0.87366
CNOT2	-0.02425	0.571432	0.87366
ARNT	0.03477	0.57818	0.87366
ANKRD28	0.04094	0.578031	0.87366
PECAM1	0.0436	0.576269	0.87366
BAGE	0.0454	0.577893	0.87366
GPT	0.0555	0.575963	0.87366
CYFIP2	0.06872	0.57195	0.87366
EIF4EBP1	0.08006	0.573938	0.87366
CTSS	0.08816	0.577677	0.87366
CCL18	0.10571	0.579779	0.87494
HLA-F	-0.12241	0.585484	0.876436
NUPR1	-0.0951	0.58947	0.876436
IL19	-0.07921	0.590807	0.876436
IL4R	-0.06602	0.590183	0.876436
SH2B2	-0.06418	0.584601	0.876436
EPM2AIP1	-0.05047	0.585718	0.876436
TAF3	-0.04074	0.589539	0.876436
CDK4	0.03707	0.58583	0.876436
ARMH3	0.04082	0.59133	0.876436
CASP3	0.04571	0.585912	0.876436
FZD4	0.05964	0.590745	0.876436
PIK3CB	0.06571	0.589846	0.876436
PDGFRA	0.07004	0.584781	0.876436
HLA-B	0.17907	0.587335	0.876436
WEE1	-0.06141	0.592212	0.876624
BRD3	-0.04325	0.593456	0.877348
LBP	-0.16897	0.598188	0.879733
APP	-0.1003	0.611533	0.879733
MAPT	-0.0796	0.610806	0.879733
BCL2	-0.07781	0.622956	0.879733
RASGRF1	-0.07341	0.619207	0.879733
ENG	-0.07261	0.606582	0.879733
PRKAA2	-0.07051	0.631693	0.879733
ZBTB16	-0.0618	0.629727	0.879733
PTTG1	-0.06077	0.606343	0.879733
CXCL1	-0.05969	0.613622	0.879733
LAIR2	-0.0583	0.603239	0.879733
NFKB1	-0.05792	0.600042	0.879733
CEP55	-0.053	0.620086	0.879733
DTX3	-0.0486	0.632166	0.879733
ANP32B	-0.04802	0.631074	0.879733
TUBB	-0.04769	0.601723	0.879733
KEAP1	-0.04227	0.619882	0.879733
ABL1	-0.04127	0.604913	0.879733
TRAF3	-0.04102	0.621174	0.879733
TOLLIP	-0.03583	0.625251	0.879733
VHL	0.02082	0.612481	0.879733
BCOR	0.03448	0.6215	0.879733
KDM5C	0.03724	0.629432	0.879733
MAVS	0.03863	0.618344	0.879733
ATF1	0.03953	0.627069	0.879733
APC	0.04001	0.603559	0.879733
BCL2L1	0.04153	0.609397	0.879733
PIM1	0.04295	0.625936	0.879733
PBK	0.04584	0.617619	0.879733
IL21R	0.04594	0.613436	0.879733
HDAC10	0.04808	0.629964	0.879733
HSD17B8	0.04888	0.630179	0.879733
DOCK9	0.05027	0.619914	0.879733
SMPD3	0.05083	0.621625	0.879733
HMGB1	0.05209	0.615622	0.879733
CD48	0.05546	0.62153	0.879733
CACNB3	0.05579	0.63016	0.879733
DUSP2	0.05634	0.626753	0.879733
CCNB1	0.05774	0.630602	0.879733
CDC14B	0.06108	0.600902	0.879733
MELK	0.0653	0.624211	0.879733
PLD1	0.06542	0.621929	0.879733
NFKBIA	0.06652	0.618187	0.879733
HLA-G	0.0748	0.597995	0.879733
CTSH	0.07635	0.596668	0.879733
TYMS	0.07715	0.620221	0.879733
CD9	0.08896	0.629385	0.879733
OPN3	0.09233	0.605358	0.879733
HLA-C	0.12486	0.610028	0.879733
MCM5	-0.04281	0.633738	0.880865
WNT7B	-0.07559	0.636408	0.88352
CD14	-0.07738	0.641064	0.884842
L1CAM	-0.06611	0.639689	0.884842
PTCRA	-0.06135	0.638708	0.884842
P4HA1	-0.05743	0.644975	0.884842
C1QBP	-0.03367	0.643643	0.884842
PSMB5	0.03888	0.642607	0.884842
ATP5F1D	0.04669	0.644828	0.884842
IFI35	0.07347	0.64069	0.884842
KITLG	0.08346	0.644428	0.884842
ISG15	0.17044	0.64395	0.884842
TXNIP	-0.09926	0.646571	0.885357
KIF2C	0.04742	0.646874	0.885357
FANCA	-0.04884	0.649704	0.886098
NSD3	0.04095	0.649191	0.886098
RRM2	0.11848	0.649016	0.886098
SLC25A1	0.05265	0.651384	0.887348
FCGR1A	-0.04759	0.653731	0.887388
ERCC6	-0.03745	0.654158	0.887388
CHEK1	-0.03042	0.654467	0.887388
SFXN1	0.03944	0.653439	0.887388
PMAIP1	-0.04932	0.656492	0.889096
ETV4	-0.05151	0.657721	0.889722
IFIT2	0.11811	0.658964	0.890368
OASL	-0.06693	0.660934	0.8904
SPRY2	-0.04098	0.660501	0.8904
ATP11C	0.04183	0.662053	0.8904
PDGFC	0.04771	0.662023	0.8904
NEIL1	-0.04261	0.667209	0.891248
PPP3R1	-0.02871	0.665433	0.891248
STK11	0.02324	0.664737	0.891248
CREB5	0.04187	0.667286	0.891248
LGALS3	0.07385	0.664521	0.891248
G6PD	0.10981	0.667176	0.891248
PARP4	-0.04359	0.669627	0.892977
OAS3	0.08995	0.670117	0.892977
MAP2K1	0.02908	0.670977	0.893099
EGF	-0.05978	0.677537	0.900215
NDUFB8	-0.02602	0.678034	0.900215
WNT3	0.0379	0.678647	0.900215
IFNAR1	-0.04377	0.680136	0.901161
DNMT3A	-0.0304	0.681054	0.901349
TPR	0.02908	0.682413	0.90212
LAMP2	-0.05088	0.688326	0.903515
FGCR2A/B	-0.04341	0.688911	0.903515
DAXX	-0.04311	0.688624	0.903515
MERTK	-0.04177	0.685271	0.903515
SRP54	-0.03474	0.687726	0.903515
CD3EAP	-0.03372	0.684815	0.903515
OAS2	0.08834	0.686033	0.903515
LAMB3	-0.05349	0.689841	0.903715
MYB	-0.06204	0.691323	0.904637
IFI6	-0.14562	0.694486	0.905669
AXIN2	-0.06322	0.697568	0.905669
ERCC3	0.02978	0.692916	0.905669
TNFRSF25	0.04166	0.696567	0.905669
PRC1	0.04274	0.697539	0.905669
IL12RB1	0.0457	0.695517	0.905669
CDK6	0.08162	0.696487	0.905669
TPM1	-0.07643	0.703086	0.907075
BNIP3	-0.06952	0.702921	0.907075
FUBP1	-0.04041	0.702458	0.907075
LAMP1	-0.03778	0.703335	0.907075
TCF7L1	-0.03142	0.703334	0.907075
ATR	-0.01346	0.700839	0.907075
OAS1	-0.08146	0.707007	0.909566
ARID1B	-0.03188	0.707557	0.909566
GPX1	0.05297	0.707614	0.909566
MX1	-0.1313	0.710909	0.910385
MAGEC1	-0.03941	0.709121	0.910385
MAP2K4	-0.02766	0.71061	0.910385
TRAF7	-0.02143	0.711385	0.910385
PKM	-0.05134	0.713885	0.911576
B2M	0.07837	0.713301	0.911576
PDCD1	0.03916	0.714827	0.911778
BMI1	0.05385	0.715629	0.9118
PIK3R3	0.04229	0.71839	0.914314
BMPR1B	0.09177	0.720216	0.915636
GADD45A	-0.04167	0.722391	0.917397
RUNX3	0.03251	0.723789	0.918169
KMT2D	0.02447	0.724818	0.918471
EFNA3	-0.07179	0.727231	0.919473
IL1RAP	-0.04178	0.734313	0.919473
F2RL1	-0.04106	0.733033	0.919473
CD81	-0.03433	0.728309	0.919473
API5	0.02004	0.728055	0.919473
MAP3K12	0.0347	0.734163	0.919473
RORA	0.03973	0.730638	0.919473
CASP10	0.0429	0.733988	0.919473
NFATC4	0.0442	0.732036	0.919473
TWIST1	0.06013	0.730534	0.919473
CXCL14	0.08402	0.732137	0.919473
HDAC11	-0.0291	0.737728	0.921763
E2F1	0.03906	0.737402	0.921763
IGFBP3	-0.06215	0.741883	0.923104
EPCAM	-0.03252	0.741333	0.923104
HLA-DQB1	0.0446	0.741978	0.923104
IFITM1	0.13681	0.740912	0.923104
CXCL16	-0.04389	0.744835	0.92319
RFC3	-0.03129	0.742849	0.92319
SETD2	-0.02209	0.744761	0.92319
PKP3	0.02431	0.745226	0.92319
RAD50	0.01823	0.746777	0.924126
IRF9	0.04773	0.747633	0.924201
CIC	0.02843	0.751829	0.926432
ETV1	0.03338	0.751016	0.926432
ENDOG	0.04848	0.751066	0.926432
PARP12	-0.04442	0.755615	0.927165
CXXC5	-0.0379	0.753762	0.927165
CMTM6	-0.02761	0.755082	0.927165
MAPK8IP2	0.04175	0.754204	0.927165
THBD	-0.05312	0.756647	0.927415
CARD9	-0.03635	0.757416	0.927415
MFNG	-0.03184	0.758246	0.927455
SAMD9	-0.06594	0.76824	0.928376
PCNA	-0.04571	0.765221	0.928376
MCM7	-0.03187	0.766547	0.928376
ALKBH3	-0.03092	0.767211	0.928376
UQCR11	-0.02892	0.767413	0.928376
MRM2	0.0218	0.762617	0.928376
TCF3	0.02336	0.769385	0.928376
PTGER4	0.03188	0.763535	0.928376
LY86	0.03499	0.767673	0.928376
ELMO1	0.03613	0.763735	0.928376
GHR	0.03675	0.765207	0.928376
NOTCH1	0.03741	0.769282	0.928376
TGFB3	0.04503	0.768223	0.928376
TAPBPL	-0.02631	0.770783	0.929098
PLA2G2A	0.0351	0.772918	0.930706
TIRAP	-0.02112	0.775104	0.932371
ATG16L1	-0.02659	0.777963	0.933216
MCAT	-0.0261	0.776905	0.933216
SMAD2	0.0222	0.779607	0.933216
PRUNE1	0.02349	0.778875	0.933216
CSF1R	0.02961	0.780093	0.933216
OAZ1	0.03308	0.780625	0.933216
SMARCA4	-0.01873	0.782831	0.934024
GABPA	0.01615	0.783339	0.934024
IDO1	0.04085	0.783712	0.934024
TMPRSS2	-0.03681	0.790707	0.937719
H2AX	-0.03067	0.789339	0.937719
TNFRSF14	-0.02656	0.789827	0.937719
FANCF	0.02101	0.787824	0.937719
Negative Probe	0.02669	0.790847	0.937719
NOS3	-0.02428	0.794312	0.940867
H3C2	-0.07457	0.803082	0.946432
IDH2	-0.04356	0.802219	0.946432
ADM	-0.03822	0.802709	0.946432
NLRC5	0.03037	0.801256	0.946432
NPM1	0.03515	0.801457	0.946432
NUP107	-0.01374	0.803906	0.946442
MYBL2	0.05787	0.806317	0.948321
TRAC	-0.02733	0.816029	0.949391
NFAM1	-0.02457	0.814141	0.949391
MAML2	-0.02408	0.816215	0.949391
E2F4	0.01479	0.812378	0.949391
IRF3	0.02079	0.80953	0.949391
STING1	0.02383	0.810598	0.949391
ADH1A/B/C	0.02867	0.815401	0.949391
AURKA	0.03041	0.815263	0.949391
FCER1G	0.03296	0.813692	0.949391
BIRC3	0.03665	0.812454	0.949391
KRT19	0.04403	0.812436	0.949391
HSPA2	-0.02353	0.817704	0.950172
HERC6	-0.03851	0.818638	0.950307
FOXA1	0.02916	0.821243	0.95238
ERBB2	-0.02605	0.82371	0.954289
SSX4	0.02623	0.824725	0.954512
GNA11	0.02304	0.826459	0.955567
CDC6	-0.04869	0.827883	0.956263
GATA3	-0.05019	0.835019	0.95903
FGF11	-0.02903	0.848883	0.95903
STMN1	-0.02878	0.852655	0.95903
IL6R	-0.02339	0.841265	0.95903
CLEC5A	-0.02206	0.838166	0.95903
MAPK10	-0.02177	0.860437	0.95903
SETBP1	-0.02169	0.839319	0.95903
NAT1	-0.02148	0.860148	0.95903
LTBP1	-0.01992	0.853007	0.95903
POLR2H	-0.0198	0.855758	0.95903
NGFR	-0.01902	0.835624	0.95903
PTCH1	-0.01882	0.859336	0.95903
NANOG	-0.01475	0.859018	0.95903
E2F3	-0.0145	0.847719	0.95903
NDUFB11	-0.01369	0.839257	0.95903
BID	-0.01365	0.856087	0.95903
TICAM2	0.01379	0.861085	0.95903
SIGIRR	0.01452	0.859159	0.95903
XRCC4	0.01526	0.840373	0.95903
NOTCH2	0.01527	0.853508	0.95903
BRD2	0.01633	0.859173	0.95903
PRDX5	0.01825	0.840323	0.95903
RFC4	0.01832	0.861641	0.95903
KMT2C	0.01874	0.848703	0.95903
PFKM	0.01883	0.860839	0.95903
MAP3K7	0.01988	0.85139	0.95903
TFEB	0.02003	0.853371	0.95903
DIPK2B	0.02006	0.860059	0.95903
SLAMF6	0.02022	0.833045	0.95903
MYCN	0.02143	0.853926	0.95903
ITGB2	0.02188	0.858595	0.95903
SDHA	0.02273	0.841987	0.95903
ITGAX	0.02284	0.844979	0.95903
FGF10	0.02364	0.843724	0.95903
CBLC	0.02392	0.841943	0.95903
DAB2	0.02862	0.835685	0.95903
SPRY4	0.02947	0.832082	0.95903
SPANXB1	0.03354	0.840879	0.95903
MAP3K14	-0.01508	0.86514	0.962002
CD4	0.02185	0.866321	0.962395
IFIT3	0.04449	0.86746	0.962739
ABCF1	-0.01485	0.871753	0.963822
PVRIG	-0.01259	0.871448	0.963822
MTF1	0.01075	0.869515	0.963822
CACNA1C	0.02009	0.870583	0.963822
SOS2	-0.01131	0.873375	0.964698
PLA2G4F	0.02024	0.874337	0.964843
LAMA3	-0.02322	0.877421	0.965495
CASP7	-0.01478	0.876236	0.965495
MRE11	0.01151	0.876613	0.965495
HDAC4	0.01129	0.879166	0.9665
INHBB	-0.02159	0.892021	0.966521
SIX1	-0.02121	0.884222	0.966521
ICAM1	-0.01761	0.890012	0.966521
TAPBP	-0.01637	0.890576	0.966521
CD40	-0.015	0.889433	0.966521
NOD1	-0.01366	0.884991	0.966521
TET2	0.00933	0.883368	0.966521
PMS2	0.01142	0.8914	0.966521
PYCR3	0.01256	0.892012	0.966521
SMC3	0.0129	0.88243	0.966521
EPOR	0.0164	0.883635	0.966521
MR1	0.01951	0.889755	0.966521
TREM1	0.02094	0.889026	0.966521
FBP1	0.02364	0.889152	0.966521
BIRC5	0.02465	0.892493	0.966521
PSMB8	0.02631	0.890934	0.966521
SIRPA	-0.01743	0.896856	0.966823
MAGEA4	-0.01493	0.897101	0.966823
IL2RG	-0.0149	0.894387	0.966823
ACVR2A	-0.01392	0.894761	0.966823
CHUK	-0.00864	0.899646	0.966823
PIK3CA	-0.00812	0.90147	0.966823
IRAK1	0.00961	0.899689	0.966823
POLR1B	0.01126	0.902757	0.966823
ITGAM	0.01204	0.901931	0.966823
CD83	0.01314	0.901766	0.966823
CFD	0.02695	0.89836	0.966823
HLA-A	0.04729	0.897341	0.966823
INPP5D	-0.01446	0.904767	0.967194
CREB3L1	0.01698	0.904406	0.967194
CFB	-0.03747	0.908343	0.969737
APOC2	-0.01609	0.931536	0.969737
CXCL8	-0.0157	0.929476	0.969737
ERO1A	-0.01396	0.910675	0.969737
BAG1	-0.0128	0.918767	0.969737
MAP2K6	-0.0123	0.920302	0.969737
TBP	-0.01055	0.915786	0.969737
TMEM140	-0.01026	0.928832	0.969737
XCL1/2	-0.01021	0.915722	0.969737
CR1	-0.01017	0.913607	0.969737
RB1	-0.0085	0.924274	0.969737
NFATC3	-0.00811	0.921399	0.969737
RIPK1	-0.00769	0.927463	0.969737
MAP4K2	-0.00749	0.91737	0.969737
BAD	-0.00724	0.919601	0.969737
TNKS	-0.00722	0.923568	0.969737
NRDE2	-0.00615	0.931435	0.969737
NDC80	0.00715	0.917604	0.969737
BCL10	0.0074	0.928022	0.969737
POLD4	0.00951	0.920808	0.969737
SPRY1	0.00999	0.918803	0.969737
IKBKE	0.01025	0.927272	0.969737
EIF5AL1	0.01034	0.932183	0.969737
ARNT2	0.01131	0.92355	0.969737
SYT17	0.01218	0.92614	0.969737
TLR5	0.01232	0.920132	0.969737
KYAT1	0.01283	0.912278	0.969737
CCL2	0.01776	0.913973	0.969737
CCL5	0.01886	0.922475	0.969737
PDZK1IP1	0.02341	0.930756	0.969737
SLAMF1	0.00864	0.933541	0.970282
EGR2	-0.00846	0.938675	0.974745
PSPH	-0.0078	0.942925	0.977412
ARG2	0.00631	0.94237	0.977412
SFN	0.0077	0.946125	0.979855
IL17RA	-0.00657	0.947704	0.980617
PRAME	-0.0086	0.949575	0.981678
COLEC12	0.01093	0.952306	0.983626
BRAF	-0.00735	0.954872	0.985401
LY6E	-0.00946	0.964427	0.988019
PCK2	-0.00336	0.963597	0.988019
TBK1	-0.00227	0.962051	0.988019
NDUFA11	0.00245	0.965061	0.988019
HK1	0.00431	0.961191	0.988019
MPO	0.00543	0.963899	0.988019
ITGAL	0.00689	0.958964	0.988019
TRBC1/2	0.00778	0.960924	0.988019
CDKN1A	0.01004	0.959401	0.988019
LGALS9	0.00741	0.967221	0.989358
H3-3A	-0.00479	0.969766	0.989359
CXXC4	-0.00386	0.970903	0.989359
MRPL19	-0.00228	0.971445	0.989359
CD300A	0.00313	0.971479	0.989359
HELLS	0.00462	0.969279	0.989359
WNT10B	0.00426	0.973898	0.990087
IFIH1	0.00599	0.97325	0.990087
TLR1	0.00366	0.974819	0.990157
XPA	-0.00257	0.978945	0.99348
TMEM163	-0.00288	0.980428	0.994117
NRP1	-0.00325	0.982573	0.995423
TBC1D10B	-0.00093	0.985327	0.995609
CXCL13	0.00243	0.984851	0.995609
SOCS2	0.00336	0.984094	0.995609
FST	-0.00236	0.986508	0.995936
IL17RB	0.00167	0.987735	0.996309
HLA-E	-0.00261	0.988777	0.996495
SP1	-0.00071	0.991343	0.996546
GLUD1	0.00109	0.990319	0.996546
IFITM2	0.0023	0.9914	0.996546
AREG	-0.00175	0.996515	0.997373
AKT3	-0.00083	0.994554	0.997373
CD37	-0.00053	0.996388	0.997373
ITGA6	-0.00045	0.996513	0.997373
FANCC	0.0007	0.993437	0.997373
IRF2	-9e-05	0.999023	0.999023

## Sheet: GSEA
Supplementary Table 1
Gene Set Enrichment Analysis, cancer cell segments. Invasive vs DCISinv
Pathway	pval	padj	log2err	ES	NES	size	Leading Edge Genes
HALLMARK_EPITHELIAL_MESENCHYMAL_TRANSITION	5.60412e-14	2.07352e-12	0.965328	0.618786	3.10621	63	COL3A1, COL1A2, COL1A1, COL6A3, COL5A1, COL5A2, VCAN, ADAM12, FN1, LRP1, FAP, THY1, COL11A1, PDGFRB, INHBA, TPM4, TGFB1, SFRP4, COMP, ITGA5, ACTA2, TNFRSF12A, SERPINH1, WIPF1, RHOB, FSTL3, GAS1, FLNA, CXCL12, ITGAV, PLOD2, THBS1, TNFRSF11B, IL32, VEGFC, TNFAIP3, PVR, JUN
HALLMARK_UV_RESPONSE_DN	0.0114963	0.0850724	0.38073	0.378894	1.59806	35	COL3A1, COL1A2, COL1A1, COL5A2, COL11A1, PDGFRB, DUSP1, IGF1R, SMAD3, RUNX1, PLCB4, PTEN, PRKCA, TGFBR2, MAPK14
HALLMARK_MYOGENESIS	0.0273321	0.144087	0.352488	0.398545	1.53629	25	COL3A1, COL1A1, COL6A3, ADAM12, TGFB1, PSEN2, CACNA1H, GADD45B, ITGB4, AKT2, CD36
HALLMARK_COAGULATION	0.0350483	0.144087	0.321776	0.348063	1.52573	38	C1S, MMP11, FN1, LRP1, C1R, PLAU, COMP, SERPING1, CAPN2, C3, THBS1, PDGFB
HALLMARK_ALLOGRAFT_REJECTION	0.019893	0.122673	0.352488	0.290425	1.49941	70	THY1, INHBA, TGFB1, TGFB2, CXCL9, CCND2, IRF7, FLNA, HLA-DMB, HLA-DMA, HLA-DRA, HLA-DOA, JAK2, SOCS1, IRF8, HLA-DQA1, STAT1, TAP1, MMP9, CD74, TRAF2, HLA-DOB, ETS1, CSF1, RIPK2, CD47, IKBKB, TAP2, PTPRC
HALLMARK_ANGIOGENESIS	0.0881148	0.250788	0.216543	0.429596	1.43803	15	COL3A1, COL5A2, VCAN, CCND2, ITGAV, JAG2
HALLMARK_COMPLEMENT	0.0585586	0.216667	0.282013	0.294744	1.42272	54	C1S, FN1, LRP1, C1R, PRKCD, SERPING1, CD46, IRF7, C3, PDGFB, DUSP5, TNFAIP3, PSMB9, PSEN1, JAK2, HSPA1A
HALLMARK_INTERFERON_GAMMA_RESPONSE	0.108974	0.288004	0.197822	0.237014	1.27338	83	C1S, C1R, SERPING1, CXCL9, IRF7, CXCL11, HLA-DMA, ISG20, IFI27, TNFAIP3, RSAD2, PSMB9, JAK2, SOCS1, PML, IRF8, STAT2, HLA-DQA1, STAT1, SOCS3, GBP4, TAP1, CD74, APOL6, SLAMF7, RIPK2, CSF2RB, CXCL10, CASP3, HLA-B, HLA-G, NFKBIA, PIM1, IFI35, ISG15, IFIT2, OAS3, OAS2, B2M
HALLMARK_DNA_REPAIR	0.213675	0.465058	0.137251	0.321877	1.20588	23	ADA, TP53, CCNO, FEN1, RAD51, GTF2H3, DDB2, ERCC2, RAD52, GPX4
HALLMARK_TGF_BETA_SIGNALING	0.278557	0.542453	0.113787	0.330182	1.13282	16	TGFB1, JUNB, SMAD3, RHOA, THBS1, TGFBR1, ID1, ID2
HALLMARK_NOTCH_SIGNALING	0.305668	0.544553	0.108394	0.307441	1.093	18	LFNG, FZD1, SKP1, WNT2, DTX4, PSEN2, PRKCA
HALLMARK_P53_PATHWAY	0.323789	0.544553	0.110122	0.225599	1.06895	49	TGFB1, CCND2, ATF3, ADA, TP53, JAG2, CEBPA, CDKN2B, JUN, FOS, FBXW7, ITGB4, SOCS1
HALLMARK_TNFA_SIGNALING_VIA_NFKB	0.356522	0.573535	0.103197	0.195521	1.04341	81	PLAU, INHBA, MCL1, NR4A1, PFKFB3, DUSP1, JUNB, RHOB, ATF3, NFKB2, CXCL11, SMAD3, EDN1, DUSP5, TNFAIP3, JUN, FOS, GADD45B, SOCS3, TAP1, CLCF1, EGR1, KLF4, REL, RELB, ID2, TRAF1, CSF1, ZC3H12A, RIPK2, IL7R, DUSP4, PLAUR, CXCL10
HALLMARK_UV_RESPONSE_UP	0.419214	0.642587	0.0937465	0.239524	1.0242	36	PRKCD, NR4A1, JUNB, RHOB, ATF3, TFRC, GLS, CDKN2B, FOS, FEN1
HALLMARK_INTERFERON_ALPHA_RESPONSE	0.458599	0.642587	0.0870516	0.213355	0.999192	45	C1S, IRF7, CXCL11, ISG20, IFI27, RSAD2, PSMB9, STAT2, GBP4, TAP1, CD74, CSF1, RIPK2, CD47, CXCL10, HLA-C, IFI35, ISG15, IFIT2, B2M, IFITM1, IRF9
HALLMARK_APOPTOSIS	0.452539	0.642587	0.0899861	0.199788	0.994952	61	PDGFRB, MCL1, TGFB2, TNFRSF12A, HSPB1, RHOB, CCND2, ATF3, CREBBP, ISG20, PSEN2, JUN, PSEN1, KRT18, GADD45B
HALLMARK_KRAS_SIGNALING_DN	0.495902	0.642587	0.0808589	0.283933	0.95044	15	TGFB2, LFNG, EDN1, RSAD2
HALLMARK_INFLAMMATORY_RESPONSE	0.588889	0.672727	0.0760837	0.186932	0.92112	59	INHBA, AXL, ITGA5, CXCL9, IRF7, CXCL11, CSF3, EDN1, IL1R1, PVR, PSEN1
HALLMARK_WNT_BETA_CATENIN_SIGNALING	0.551867	0.672727	0.0758887	0.248129	0.918816	21	CCND2, FZD1, TP53, JAG2, HEY1, PSEN2
HALLMARK_MITOTIC_SPINDLE	0.812236	0.85865	0.0577309	0.192704	0.754468	26	FLNA, CENPF, NF1, PLK1, RICTOR, ROCK1, TTK, ANLN, TOP2A
HALLMARK_KRAS_SIGNALING_UP	0.930018	0.930018	0.0452247	-0.144866	-0.670824	50	CBL, PLAT, ITGA2, SOX9, SPP1, ST6GAL1, DUSP6, LCP1, ATG10
HALLMARK_IL6_JAK_STAT3_SIGNALING	0.912409	0.930018	0.045679	-0.149629	-0.689969	49	CBL, STAT3, CSF3R, IL13RA1, CD44, IFNGR1, MAP3K8, IFNGR2, LTBR, A2M, MYD88, CCL7, TNFRSF1A
HALLMARK_E2F_TARGETS	0.752688	0.819102	0.053677	-0.172141	-0.814244	54	CDC25B, AURKB, CDC20, MSH2, RAD51C, HMGA1, NASP, CDKN1B, CDK1, MYC, EZH2, ILF3, MLH1, SMC1A, MCM2
HALLMARK_XENOBIOTIC_METABOLISM	0.59176	0.672727	0.0672065	-0.231024	-0.894372	23	IDH1, ASL, PC, TDO2, EPHA2, JUP, ETS2, TNFRSF1A
HALLMARK_G2M_CHECKPOINT	0.6	0.672727	0.0646485	-0.188129	-0.920252	63	CDC25B, AURKB, EFNA5, HIF1A, CDC20, CUL1, ATRX, HMGA1, MAP3K20, CCNA2, NASP, CDKN1B, CDK1, MYC, EZH2, SLC7A5, ILF3, SMC1A, EWSR1, MCM2
HALLMARK_ADIPOGENESIS	0.498127	0.642587	0.0758887	-0.247748	-0.959118	23	IDH1, TANK, UQCRQ, IFNGR1, ALDOA
HALLMARK_APICAL_JUNCTION	0.50365	0.642587	0.0739901	-0.209884	-0.967819	49	CX3CL1, COL17A1, ITGA2, DSC3, NF2, ITGA3, IRS1, MAP3K20, LAMC2, CDH3, EGFR, SYK, NECTIN1, CDH1, JUP, HRAS
HALLMARK_IL2_STAT5_SIGNALING	0.312274	0.544553	0.0999277	-0.23769	-1.1058	51	HK2, CD44, SPP1, CDKN1C, IFNGR1, CCND3, MUC1, NFIL3, TIAM1, MAP3K8, BATF, TNFSF10, IGF2R, MYC
HALLMARK_UNFOLDED_PROTEIN_RESPONSE	0.227626	0.467899	0.12564	-0.36244	-1.2052	15	VEGFA, CEBPB, HSP90B1, ASNS, SLC7A5, PSAT1
HALLMARK_MYC_TARGETS_V1	0.160985	0.372277	0.15017	-0.316513	-1.24702	26	RPS6, HDAC2, CDC20, CUL1, CCNA2, GOT2, SF3A1, MYC, U2AF1, MCM2, HPRT1, PSMB2, CDK2
HALLMARK_MTORC1_SIGNALING	0.13806	0.340547	0.161979	-0.288491	-1.28718	43	PHGDH, IDH1, HK2, GPI, SLC2A1, PDK1, ALDOA, HSP90B1, NFIL3, ASNS, STC1, SLC7A5, PSAT1, DDIT3, MCM2, CXCR4, GOT1, HPRT1
HALLMARK_HYPOXIA	0.0716846	0.221048	0.224966	-0.289834	-1.37094	54	BNIP3L, HK2, VEGFA, IER3, GPI, SLC2A1, ALDOC, PDK1, CDKN1C, ALDOA, NFIL3, GPC4, MXI1, P4HA2, CDKN1B, MIF, EGFR
HALLMARK_ESTROGEN_RESPONSE_EARLY	0.0716912	0.221048	0.227987	-0.32402	-1.39825	36	HES1, SLC39A6, SLC2A1, CD44, FLNB, SLC16A1, MUC1, TIAM1, AKAP1, FOXC1, RET, MYC, SLC7A5, AR
HALLMARK_PI3K_AKT_MTOR_SIGNALING	0.0324998	0.144087	0.321776	-0.320562	-1.45667	46	SLC2A1, PDK1, PLCB1, HSP90B1, TIAM1, CDKN1B, CDK1, MAPK8, EGFR, PRKAR2A, THEM4, MYD88, HRAS, TNFRSF1A, DDIT3, AKT1, CXCR4, MAPK1, IRAK4, RAF1, CDK2
HALLMARK_ESTROGEN_RESPONSE_LATE	0.00489468	0.0452758	0.407018	-0.379291	-1.71196	44	LTF, SERPINA1, S100A9, CD44, FLNB, CDC20, PRLR, SGK1, SLC16A1, TIAM1, LAMC2, BATF, FOXC1, PRKAR2B, RET, CDH1, SLC7A5
HALLMARK_GLYCOLYSIS	0.00261998	0.0345024	0.431708	-0.39303	-1.77113	45	IDH1, HK2, VEGFA, IER3, IL13RA1, CD44, PC, SOX9, ALDOA, MET, GUSB, GPC4, MXI1, P4HA2, GOT2, NASP, MIF, CDK1, EGFR
HALLMARK_OXIDATIVE_PHOSPHORYLATION	0.00279749	0.0345024	0.431708	-0.450925	-1.89467	32	COX5B, IDH1, NDUFA2, GPI, UQCRQ, COX4I1, COX6B1, NDUFA6, GOT2, NDUFA1, NDUFA7, LDHB, NDUFB4, NDUFS8, OAT, FH, NDUFB1
