# Supplementary material for: B cells and energy metabolism in HER2-positive DCIS: insights into breast cancer progression from spatial-omics analyses
Source: Breast Cancer Res. 2025 Mar 21;27:44. doi: 10.1186/s13058-025-01990-2 (PMC11929220; doi:10.1186/s13058-025-01990-2)
Supplement: Supplementary file 2 — Additional file 2 [file 13058_2025_1990_MOESM2_ESM.xlsx]

## Sheet: All samples
Supplementary Table 2
Correlation stromal expression of chemokines and B cell abundance all samples
GeneName	Cor.coeff	P.value	FDR
CXCL13	0.762807	6.37555e-08	1.65764e-06
CXCL16	-0.651038	1.71144e-05	0.000222488
CCL21	0.62607	4.42661e-05	0.000383639
CCL19	0.604078	9.57409e-05	0.000622316
CXCL12	-0.480937	0.00298567	0.0155255
CXCL11	-0.437017	0.00769748	0.0333557
CXCL10	-0.386809	0.0197806	0.0734709
CCL15	0.33186	0.0480051	0.156017
XCL1/2	0.30957	0.0661663	0.191147
CCL8	-0.268368	0.11352	0.295151
CXCL2	0.225461	0.186127	0.403274
CCL18	0.230731	0.175776	0.403274
CCL2	-0.216331	0.205068	0.410136
CCL5	0.189444	0.268465	0.498577
CXCL8	-0.144878	0.399199	0.691946
CCL11	-0.0961296	0.577038	0.76643
CCL28	-0.0952752	0.580444	0.76643
CCL13	-0.0805103	0.640663	0.76643
CCL22	0.0786275	0.648518	0.76643
CXCL14	0.087679	0.61111	0.76643
CXCL9	0.0913008	0.596403	0.76643
CXCL1	0.105301	0.541059	0.76643
CCL25	0.0549638	0.750193	0.812709
CCL17	0.0585301	0.734551	0.812709
CCL3/L1	0.0208394	0.903979	0.903979
CCL4	0.0233628	0.892416	0.903979

## Sheet: DCIS only
Correlation stromal expression of chemokines and B cell abundance DCIS only
GeneName	Cor.coeff	P.value	FDR
CXCL13	0.758116	1.13257e-05	0.000294467
CCL13	-0.517959	0.00799826	0.103977
CXCL16	-0.470404	0.0176422	0.152899
CCL28	-0.425874	0.033786	0.163044
CCL19	0.424051	0.034638	0.163044
CCL21	0.417931	0.0376256	0.163044
CXCL12	-0.380084	0.0609082	0.203237
CCL11	-0.374522	0.0651066	0.203237
CXCL2	-0.36022	0.0769242	0.203237
CCL8	-0.358814	0.078168	0.203237
CCL2	-0.339073	0.0972962	0.229973
CCL17	-0.314271	0.126023	0.257847
CXCL1	-0.309317	0.132431	0.257847
CXCL11	-0.299208	0.14623	0.257847
XCL1/2	-0.293686	0.154187	0.257847
CCL18	-0.289291	0.160736	0.257847
CCL3/L1	-0.284181	0.168592	0.257847
CXCL10	-0.258529	0.2121	0.286081
CXCL8	-0.245716	0.236436	0.286081
CCL15	-0.245245	0.237365	0.286081
CXCL9	0.244789	0.238266	0.286081
CCL25	-0.242877	0.242068	0.286081
CCL5	0.174224	0.404891	0.457702
CCL22	-0.157734	0.451433	0.489053
CCL4	-0.0764565	0.716423	0.74508
CXCL14	-0.0443048	0.833445	0.833445
