# Supplementary material for: B cells and energy metabolism in HER2-positive DCIS: insights into breast cancer progression from spatial-omics analyses
Source: Breast Cancer Res. 2025 Mar 21;27:44. doi: 10.1186/s13058-025-01990-2 (PMC11929220; doi:10.1186/s13058-025-01990-2)
Supplement: Supplementary file 3 — Additional file 3 [file 13058_2025_1990_MOESM3_ESM.xlsx]

## Sheet: Cor
Supplementary Table 3
Correlation cancer cell expression and B cell abundance
GeneName	Cor.coeff	P.value	FDR
CKLF	0.620792	0.00157282	0.607992
GNAS	0.603965	0.00227448	0.607992
NDUFB11	0.590183	0.00303181	0.607992
BLVRA	0.588555	0.00313389	0.607992
LCP1	0.571777	0.00436596	0.607992
ROCK1	0.565484	0.00492237	0.607992
AKT1	0.558024	0.00565774	0.607992
MIB1	0.547995	0.00678871	0.607992
COX5B	0.536605	0.00829493	0.607992
SPOP	0.509061	0.0131078	0.607992
IFNGR2	0.498281	0.0155261	0.607992
ERBB2	0.484315	0.0191872	0.607992
ATF2	0.465141	0.0253199	0.607992
COL5A2	0.458044	0.0279529	0.607992
GPR160	0.456998	0.0283589	0.607992
PSMD7	0.455246	0.029049	0.607992
PKP3	0.449943	0.0312206	0.607992
BNIP3L	0.446613	0.0326486	0.607992
HIF1A	0.445267	0.0332405	0.607992
IDH1	0.442782	0.0343555	0.607992
OPN3	0.438695	0.0362532	0.607992
HK2	0.432758	0.0391559	0.607992
KRT18	0.432434	0.0393191	0.607992
DUSP10	0.431839	0.0396208	0.607992
SMC1A	0.42838	0.0414109	0.607992
HSPB1	0.426859	0.0422182	0.607992
ST6GAL1	0.413793	0.049668	0.607992
EGFR	0.412537	0.0504346	0.607992
RBL2	0.408683	0.0528444	0.607992
GRB7	0.408376	0.0530404	0.607992
IFI27	0.405578	0.0548498	0.607992
ALDOA	0.401169	0.0577985	0.607992
CDH1	0.399104	0.0592201	0.607992
PPL	0.393619	0.063128	0.607992
PDK1	0.387547	0.0676812	0.607992
EPCAM	0.387405	0.0677907	0.607992
DST	0.385075	0.069605	0.607992
GPI	0.380998	0.0728681	0.607992
LAIR2	-0.380527	0.0732521	0.607992
FUBP1	-0.380677	0.0731296	0.607992
SERINC2	-0.381393	0.0725471	0.607992
DDIT4	-0.3826	0.0715723	0.607992
CXCL9	-0.38281	0.0714034	0.607992
LAMB3	-0.383174	0.0711122	0.607992
CCL15	-0.384125	0.0703549	0.607992
SPANXB1	-0.384147	0.0703377	0.607992
SOCS2	-0.384393	0.0701432	0.607992
JAG2	-0.384976	0.0696827	0.607992
JADE1	-0.385506	0.0692664	0.607992
CD3EAP	-0.38592	0.0689426	0.607992
RAD21	-0.387511	0.067709	0.607992
BAMBI	-0.387625	0.0676212	0.607992
IGF1R	-0.387658	0.0675957	0.607992
CARD9	-0.388614	0.0668633	0.607992
RUNX3	-0.389922	0.0658717	0.607992
KIT	-0.390223	0.0656448	0.607992
SFRP1	-0.390337	0.0655591	0.607992
MFNG	-0.39211	0.0642371	0.607992
E2F1	-0.393047	0.063547	0.607992
DEPTOR	-0.393113	0.0634985	0.607992
PTTG1	-0.393139	0.0634795	0.607992
PDGFRA	-0.393762	0.0630239	0.607992
CXCL10	-0.396968	0.0607194	0.607992
IRAK4	-0.398685	0.0595121	0.607992
MGMT	-0.399112	0.0592146	0.607992
SMAD3	-0.400206	0.0584582	0.607992
C1R	-0.40159	0.0575115	0.607992
RIN1	-0.402785	0.0567037	0.607992
XPA	-0.403042	0.0565313	0.607992
MAP3K8	-0.403685	0.056101	0.607992
CDC20	-0.403773	0.0560427	0.607992
SRR	-0.405019	0.0552174	0.607992
GPX4	-0.405055	0.0551936	0.607992
MCM2	-0.405449	0.0549349	0.607992
PROM1	-0.405928	0.0546209	0.607992
EP300	-0.406451	0.0542801	0.607992
ACTR3B	-0.408912	0.0526985	0.607992
HELLS	-0.409239	0.0524915	0.607992
LCOR	-0.410105	0.0519453	0.607992
ATF1	-0.411366	0.0511575	0.607992
TLR2	-0.412264	0.0506025	0.607992
GDF6	-0.413828	0.0496466	0.607992
FANCC	-0.41455	0.0492103	0.607992
UBE2C	-0.414811	0.0490532	0.607992
MASP2	-0.415089	0.0488862	0.607992
RORA	-0.41612	0.0482713	0.607992
MYB	-0.417402	0.0475149	0.607992
ANGPT1	-0.417436	0.0474955	0.607992
GLI3	-0.418241	0.0470254	0.607992
TLR5	-0.419129	0.0465113	0.607992
DKK1	-0.421946	0.044909	0.607992
CDK1	-0.422314	0.0447029	0.607992
COL27A1	-0.425443	0.0429802	0.607992
CXCL11	-0.425984	0.0426878	0.607992
TSC1	-0.426409	0.0424593	0.607992
VSIR	-0.426617	0.0423478	0.607992
NSD1	-0.42765	0.0417968	0.607992
LRP6	-0.427967	0.0416289	0.607992
IL19	-0.428866	0.0411558	0.607992
FOXO4	-0.431608	0.0397386	0.607992
MCAT	-0.432074	0.0395016	0.607992
ATR	-0.434194	0.0384373	0.607992
TMPRSS2	-0.434871	0.0381025	0.607992
RPS6	-0.44027	0.0355122	0.607992
CCND3	-0.450689	0.0309073	0.607992
MYC	-0.453008	0.0299502	0.607992
CACNA1D	-0.453848	0.0296093	0.607992
FSTL3	-0.454369	0.0293997	0.607992
CT45A1	-0.456455	0.0285711	0.607992
CIC	-0.459249	0.0274913	0.607992
GNA11	-0.460913	0.0268633	0.607992
RAD51	-0.463096	0.0260574	0.607992
TAB1	-0.467571	0.0244657	0.607992
NBN	-0.467872	0.0243614	0.607992
TNFRSF11B	-0.468989	0.0239776	0.607992
ADA	-0.472693	0.0227405	0.607992
CLCF1	-0.483283	0.0194832	0.607992
ITGA5	-0.485688	0.018799	0.607992
NPM1	-0.487078	0.0184123	0.607992
MKI67	-0.487131	0.018398	0.607992
NEIL1	-0.487694	0.0182432	0.607992
MAPK8IP2	-0.488146	0.0181197	0.607992
PYCR3	-0.488161	0.0181159	0.607992
JAG1	-0.494094	0.0165584	0.607992
RPL7A	-0.503404	0.0143353	0.607992
ATP5F1D	-0.503757	0.0142561	0.607992
COL17A1	-0.505885	0.0137858	0.607992
GATA2	-0.50666	0.0136179	0.607992
TNFRSF25	-0.509763	0.0129618	0.607992
ALDOC	-0.511468	0.0126125	0.607992
RPL23	-0.511837	0.0125378	0.607992
HDAC1	-0.512375	0.0124297	0.607992
BAG1	-0.512904	0.0123241	0.607992
RAC2	-0.514587	0.0119933	0.607992
MAPK8	-0.515243	0.0118664	0.607992
BLNK	-0.52161	0.0106901	0.607992
SLC16A2	-0.535951	0.00838919	0.607992
ISG20	-0.537791	0.00812627	0.607992
PPP3CB	-0.582324	0.00355186	0.607992
KIF2C	-0.609525	0.00201805	0.607992
SOD1	0.374152	0.0786062	0.611517
BIRC5	0.370026	0.0822253	0.611517
FBP1	0.36965	0.0825606	0.611517
GPT	-0.369581	0.0826232	0.611517
RUNX1T1	-0.369814	0.0824142	0.611517
ERCC6	-0.369876	0.0823592	0.611517
LRP2	-0.371374	0.0810292	0.611517
STAT5B	-0.37218	0.0803207	0.611517
PFKM	-0.372513	0.0800294	0.611517
FANCG	-0.372693	0.079872	0.611517
DNAJC14	-0.373785	0.0789232	0.611517
PGM2	-0.375403	0.0775327	0.611517
STING1	-0.375847	0.0771544	0.611517
AXIN2	-0.376312	0.0767604	0.611517
CHEK2	-0.376387	0.0766967	0.611517
DUSP2	-0.378474	0.0749452	0.611517
OAT	-0.378811	0.0746652	0.611517
SMAD4	0.368971	0.0831701	0.611669
PIAS4	-0.367007	0.0849511	0.616958
BAIAP3	-0.367404	0.0845888	0.616958
TRAF2	-0.364941	0.0868559	0.626873
RAC1	0.363479	0.0882221	0.632803
CCL2	-0.36181	0.0898023	0.636282
NF2	-0.361926	0.0896916	0.636282
HLA-DRB3	0.360596	0.0909644	0.638316
ITGA3	0.359609	0.0919175	0.638316
CREB5	0.35419	0.0972839	0.638316
CMTM6	0.353451	0.0980333	0.638316
HLA-DRB	0.353367	0.098119	0.638316
PSEN1	0.352287	0.0992222	0.638316
HLA-C	0.350488	0.101081	0.638316
SOX11	0.349898	0.101696	0.638316
NFE2L2	0.349525	0.102086	0.638316
ERO1A	0.34827	0.103408	0.638316
XCL1/2	-0.347362	0.104372	0.638316
CDC25B	-0.347505	0.104219	0.638316
CCL18	-0.348383	0.103288	0.638316
ELMO1	-0.349303	0.102319	0.638316
SOX10	-0.349343	0.102277	0.638316
CXCL2	-0.350123	0.101461	0.638316
MLF1	-0.352464	0.0990406	0.638316
CXCL12	-0.352843	0.0986533	0.638316
COL4A5	-0.354023	0.0974526	0.638316
DDB2	-0.354198	0.0972753	0.638316
ENDOG	-0.354869	0.0965988	0.638316
CCNE2	-0.355181	0.0962858	0.638316
NSD3	-0.355631	0.0958347	0.638316
APH1B	-0.356732	0.0947387	0.638316
E2F5	-0.357605	0.0938754	0.638316
FOXM1	-0.358339	0.093155	0.638316
PSMB10	0.3442	0.107779	0.644548
DUSP6	0.339234	0.113294	0.644548
KITLG	-0.337892	0.11482	0.644548
FZD6	-0.337909	0.114801	0.644548
WDR76	-0.338122	0.114558	0.644548
F12	-0.339057	0.113495	0.644548
TPI1	-0.339304	0.113216	0.644548
EGF	-0.339742	0.112722	0.644548
CTNNB1	-0.340249	0.112151	0.644548
NDUFS7	-0.341493	0.110761	0.644548
ECSIT	-0.341688	0.110544	0.644548
MFGE8	-0.341733	0.110494	0.644548
AMER1	-0.341766	0.110457	0.644548
NOTCH1	-0.34254	0.109601	0.644548
PBK	-0.342555	0.109584	0.644548
TCF7	-0.344236	0.10774	0.644548
REPS1	-0.345098	0.106803	0.644548
PRKACB	0.337182	0.115633	0.645986
VEGFB	0.335921	0.117087	0.648264
MMP7	-0.335862	0.117156	0.648264
NUP107	-0.335047	0.118103	0.650408
SMARCB1	-0.334438	0.118815	0.651238
NAT8L	-0.333822	0.119537	0.652122
PPP2R1A	0.332847	0.120688	0.653554
CD99	0.331372	0.122444	0.653554
COX6B1	0.331217	0.12263	0.653554
COX4I1	0.330133	0.123933	0.653554
MUC1	0.328854	0.125484	0.653554
U2AF1	0.328627	0.125761	0.653554
TOLLIP	0.325334	0.129825	0.653554
MAPKAPK2	0.323254	0.13244	0.653554
GOT2	0.320619	0.135806	0.653554
LYZ	0.319038	0.137856	0.653554
PKM	0.318447	0.138628	0.653554
COL1A1	0.317657	0.139664	0.653554
NDUFB10	0.315634	0.142343	0.653554
DSP	0.313656	0.144997	0.653554
FN1	0.312982	0.14591	0.653554
REL	0.312148	0.147044	0.653554
H3C8	0.310121	0.149829	0.653554
MAGEC1	0.30722	0.153877	0.653554
PARP4	0.306954	0.154253	0.653554
TARP/TRGC1/2	0.306732	0.154567	0.653554
NDUFB1	0.30625	0.155248	0.653554
ALCAM	0.30588	0.155773	0.653554
FOXA1	0.305142	0.156825	0.653554
MLPH	0.304013	0.158443	0.653554
ERCC2	-0.302342	0.160858	0.653554
RET	-0.302363	0.160828	0.653554
IRS1	-0.302885	0.16007	0.653554
PLAUR	-0.303191	0.159627	0.653554
CST2	-0.303599	0.159038	0.653554
SKP1	-0.303723	0.15886	0.653554
ANP32B	-0.304056	0.15838	0.653554
CLU	-0.304188	0.158192	0.653554
DSC3	-0.304436	0.157835	0.653554
PLA2G2A	-0.304648	0.157532	0.653554
AURKB	-0.304922	0.157139	0.653554
PLA2G6	-0.306018	0.155578	0.653554
FEN1	-0.307071	0.154087	0.653554
LRP5	-0.307211	0.15389	0.653554
CX3CL1	-0.308107	0.152632	0.653554
PML	-0.309114	0.151226	0.653554
FAP	-0.309355	0.15089	0.653554
PLK1	-0.309652	0.150478	0.653554
ADAM12	-0.310129	0.149818	0.653554
CSF2RB	-0.310461	0.149359	0.653554
CXXC4	-0.311753	0.147585	0.653554
MCM5	-0.311784	0.147542	0.653554
GBP2	-0.312453	0.14663	0.653554
GAS1	-0.313652	0.145003	0.653554
PLA2G4F	-0.314023	0.144503	0.653554
COL6A3	-0.315437	0.142607	0.653554
CSF3	-0.316617	0.141037	0.653554
TOP2A	-0.316776	0.140826	0.653554
LAMA5	-0.317259	0.140188	0.653554
BID	-0.317538	0.139821	0.653554
ADH1A/B/C	-0.31771	0.139594	0.653554
NR3C1	-0.318255	0.138879	0.653554
IL17RA	-0.318802	0.138164	0.653554
CDC6	-0.319283	0.137538	0.653554
PGPEP1	-0.320224	0.136316	0.653554
MYCN	-0.321499	0.134675	0.653554
PRKAR1B	-0.322113	0.13389	0.653554
AREG	-0.322435	0.13348	0.653554
PRC1	-0.322628	0.133234	0.653554
SLC25A1	-0.322834	0.132973	0.653554
KLF4	-0.323408	0.132245	0.653554
RELB	-0.32406	0.131422	0.653554
BBS1	-0.326227	0.128714	0.653554
TXN2	-0.326663	0.128173	0.653554
ACTA2	-0.32724	0.127461	0.653554
PLA2G10	-0.32776	0.126822	0.653554
KRT5	-0.328417	0.126017	0.653554
IL17RB	-0.329044	0.125253	0.653554
GADD45A	-0.331751	0.121991	0.653554
ITGB6	0.301537	0.162032	0.656032
MAGEA3/A6	-0.298971	0.16581	0.662098
EPM2AIP1	-0.299145	0.165551	0.662098
MAGEA4	-0.299363	0.165229	0.662098
MAGEA1	-0.300018	0.164262	0.662098
IL24	-0.29812	0.167077	0.664875
HLA-DRA	0.29642	0.169627	0.670518
CYLD	0.294959	0.17184	0.670518
WEE1	0.293478	0.174105	0.670518
CD9	0.293373	0.174265	0.670518
AMH	-0.293543	0.174005	0.670518
SLAMF1	-0.294142	0.173087	0.670518
SSX1	-0.294773	0.172124	0.670518
RFC3	-0.294779	0.172115	0.670518
NFIL3	-0.295152	0.171547	0.670518
FCGR1A	-0.295708	0.170703	0.670518
HLA-DRB4	0.291349	0.177395	0.670524
FH	0.288866	0.181286	0.670524
PARP12	0.288564	0.181764	0.670524
CEACAM6	0.28836	0.182086	0.670524
SMAD5	0.285724	0.186294	0.670524
HDAC3	0.285668	0.186385	0.670524
CD55	-0.28582	0.186141	0.670524
HEY1	-0.28635	0.185289	0.670524
WNT2	-0.286626	0.184848	0.670524
IL12RB1	-0.286701	0.184727	0.670524
CD5	-0.287153	0.184006	0.670524
FGFR4	-0.287174	0.183972	0.670524
NANOG	-0.287476	0.18349	0.670524
TNF	-0.288502	0.181862	0.670524
CDH3	-0.289112	0.180898	0.670524
MAP3K12	-0.289389	0.180461	0.670524
MIA	-0.289879	0.179692	0.670524
IL6R	-0.289927	0.179616	0.670524
CCL7	-0.291487	0.177181	0.670524
EXO1	-0.292546	0.175539	0.670524
ANLN	-0.29286	0.175056	0.670524
NFATC1	-0.284435	0.188377	0.671453
PRKACA	-0.284595	0.188117	0.671453
ICAM1	-0.284731	0.187897	0.671453
SIX1	-0.282291	0.191874	0.671559
TNFSF13	-0.282364	0.191754	0.671559
TCF7L1	-0.282429	0.191648	0.671559
HLA-DOB	-0.282536	0.191473	0.671559
PIK3CA	-0.282859	0.190944	0.671559
ICAM3	-0.282993	0.190724	0.671559
TGFBR2	-0.281467	0.19323	0.672256
ID1	-0.281531	0.193125	0.672256
TNN	-0.280565	0.194722	0.675425
CASP8	0.277704	0.199504	0.675908
HLA-DQA1	0.277454	0.199926	0.675908
ACTB	0.276512	0.201521	0.675908
PSMB8	0.276008	0.202377	0.675908
APC	-0.275299	0.203587	0.675908
PUM1	-0.275366	0.203472	0.675908
PECAM1	-0.275653	0.202982	0.675908
TPM1	-0.276124	0.20218	0.675908
STK11IP	-0.276789	0.201051	0.675908
ZIC2	-0.277476	0.199889	0.675908
MLLT3	-0.277789	0.199362	0.675908
TTK	-0.278089	0.198857	0.675908
CEP55	-0.279112	0.197141	0.675908
ARMH3	-0.279354	0.196736	0.675908
CENPF	-0.279641	0.196257	0.675908
BCOR	0.273715	0.206306	0.677168
IRF3	-0.273045	0.207463	0.677168
MTF1	-0.273137	0.207303	0.677168
RASA4	-0.273928	0.205939	0.677168
AKT2	-0.274007	0.205803	0.677168
RIMKLB	-0.274182	0.205501	0.677168
NDUFA2	0.272331	0.208701	0.6793
IFNAR1	0.271224	0.21063	0.680518
NDUFA1	0.269477	0.213701	0.680518
SF3B1	0.268648	0.215167	0.680518
CAPN2	0.267658	0.216927	0.680518
MSRB2	0.266839	0.218391	0.680518
IRF2	0.264026	0.223469	0.680518
SHC2	0.262216	0.226777	0.680518
CXCL8	0.261316	0.228433	0.680518
STC1	0.260485	0.22997	0.680518
NECTIN1	0.260336	0.230246	0.680518
STAT2	0.257101	0.236299	0.680518
KRT7	0.256995	0.236499	0.680518
BATF	0.255768	0.238823	0.680518
GRB2	0.255705	0.238943	0.680518
HAMP	-0.256245	0.237916	0.680518
IGFBP3	-0.256291	0.23783	0.680518
INHBA	-0.256657	0.237136	0.680518
MICA	-0.256795	0.236876	0.680518
IGLL1	-0.257175	0.236159	0.680518
CDKN1A	-0.25794	0.234718	0.680518
PIM1	-0.258253	0.234132	0.680518
SOCS1	-0.258473	0.233719	0.680518
HDAC11	-0.258578	0.233522	0.680518
MAPT	-0.258711	0.233274	0.680518
PLA2G4C	-0.25891	0.232902	0.680518
KRT10	-0.259629	0.231561	0.680518
IL11RA	-0.260188	0.230521	0.680518
NUF2	-0.260223	0.230456	0.680518
BAGE	-0.262075	0.227036	0.680518
GADD45G	-0.262137	0.226921	0.680518
MAPK10	-0.262747	0.225803	0.680518
GLUD1	-0.263105	0.225148	0.680518
PURA	-0.263606	0.224234	0.680518
FGF10	-0.263969	0.223572	0.680518
SAA1	-0.264445	0.222708	0.680518
VTCN1	-0.265073	0.221569	0.680518
ALKBH2	-0.265117	0.22149	0.680518
TCL1B	-0.265186	0.221365	0.680518
TECR	-0.265559	0.220692	0.680518
A2M	-0.266403	0.219173	0.680518
CD14	-0.266453	0.219083	0.680518
RPTOR	-0.266887	0.218305	0.680518
NRP1	-0.268022	0.21628	0.680518
WNT3	-0.268089	0.216159	0.680518
PC	-0.268786	0.214923	0.680518
ARID2	-0.268952	0.214628	0.680518
NFAM1	-0.269115	0.21434	0.680518
MAP3K5	-0.269259	0.214085	0.680518
CCND2	-0.269903	0.21295	0.680518
PKMYT1	-0.270501	0.211898	0.680518
TYMS	-0.270804	0.211366	0.680518
LIF	-0.255361	0.239596	0.680711
SERPINH1	-0.254605	0.241039	0.681478
TGFB2	-0.254697	0.240862	0.681478
INHBB	0.252502	0.245081	0.683058
UBC	0.252175	0.245713	0.683058
HDAC10	-0.252209	0.245647	0.683058
PRKAR2A	-0.252321	0.24543	0.683058
NDUFA3	-0.252533	0.24502	0.683058
NDC1	-0.252854	0.2444	0.683058
NFKB2	-0.253574	0.243014	0.683058
GBP1	-0.251437	0.247144	0.685397
ITGB8	0.250751	0.248479	0.687459
TNFRSF12A	0.250033	0.249881	0.688404
TMEM163	-0.249969	0.250006	0.688404
KDM6A	0.248416	0.253057	0.689672
P4HA1	0.247355	0.255157	0.689672
CD74	0.247326	0.255214	0.689672
TNFRSF1B	-0.247758	0.254359	0.689672
CSF3R	-0.247834	0.254209	0.689672
RAD51C	-0.248247	0.253393	0.689672
LAMA3	-0.248938	0.25203	0.689672
DMBT1	-0.249244	0.251429	0.689672
SERPING1	-0.24688	0.2561	0.69046
DTX3L	0.246087	0.257681	0.692553
PRDX5	0.244542	0.260775	0.692553
MMP11	-0.244406	0.261048	0.692553
PDCD1	-0.244503	0.260854	0.692553
C8G	-0.244582	0.260694	0.692553
BAP1	-0.245171	0.259513	0.692553
COL11A1	-0.245339	0.259175	0.692553
LGALS3	0.24297	0.26395	0.697069
TBP	-0.243263	0.263355	0.697069
HLA-E	0.24189	0.266145	0.699434
ATOX1	0.24149	0.266961	0.699434
WRN	-0.241052	0.267855	0.699434
PRKAR2B	-0.241099	0.267758	0.699434
XCR1	-0.24161	0.266715	0.699434
PPP2CB	0.240216	0.26957	0.701035
H3-3A	0.239871	0.270279	0.701035
PNMA1	-0.240029	0.269953	0.701035
HES1	0.239356	0.271339	0.701923
KRT14	-0.239119	0.271829	0.701923
POLR2H	0.238564	0.272977	0.703325
CR1	-0.23814	0.273856	0.704027
UQCR10	0.237609	0.27496	0.704852
DUSP8	0.237402	0.27539	0.704852
SIRPA	-0.236756	0.276737	0.706743
RNLS	-0.235841	0.278651	0.710072
NUMBL	-0.234176	0.282159	0.71431
POLR1B	-0.234274	0.281952	0.71431
TAPBPL	-0.234493	0.281488	0.71431
PSMB5	0.233491	0.28361	0.714429
EIF2AK2	0.230122	0.290813	0.714429
HDAC4	-0.230374	0.29027	0.714429
IL34	-0.230412	0.290188	0.714429
TNKS	-0.230731	0.289503	0.714429
F2RL1	-0.23087	0.289204	0.714429
THBD	-0.23135	0.288173	0.714429
ESR1	-0.231389	0.28809	0.714429
MDM2	-0.231645	0.287543	0.714429
SOD2	-0.231804	0.287201	0.714429
CD34	-0.23214	0.286484	0.714429
GHR	-0.232247	0.286256	0.714429
STK11	-0.233021	0.284607	0.714429
CXCL1	-0.233624	0.283328	0.714429
HSPA2	0.229553	0.29204	0.71593
PPP3R1	0.226537	0.298601	0.716145
SELENOK	-0.225555	0.300756	0.716145
ANXA1	-0.225766	0.300293	0.716145
TWIST1	-0.22598	0.299822	0.716145
THY1	-0.226256	0.299218	0.716145
FADD	-0.226357	0.298995	0.716145
RAD52	-0.226541	0.298592	0.716145
INPP5D	-0.226595	0.298473	0.716145
JAK1	-0.227389	0.296739	0.716145
SMAP1	-0.227758	0.295933	0.716145
TNFRSF10A	-0.22798	0.29545	0.716145
CCL4	-0.22827	0.29482	0.716145
ITCH	-0.228283	0.294791	0.716145
HSD17B8	-0.22907	0.293085	0.716145
IFIH1	0.224801	0.302419	0.718632
NOD1	-0.224028	0.304128	0.721217
CREB3L4	0.223557	0.305173	0.722222
TIAM1	0.222798	0.306861	0.724741
REN	-0.221982	0.308681	0.727561
TMUB2	-0.221022	0.310831	0.728198
DNMT1	-0.221222	0.310383	0.728198
WNT2B	-0.221252	0.310315	0.728198
RHOA	0.21978	0.313627	0.72887
HRAS	-0.219787	0.313613	0.72887
PTCH1	-0.21994	0.313268	0.72887
POLD4	-0.220577	0.311833	0.72887
CD3D	-0.218933	0.315545	0.728952
EZH2	-0.218948	0.315509	0.728952
CASP9	-0.218971	0.315458	0.728952
Negative Probe	-0.218354	0.316857	0.730531
NDC80	-0.217911	0.317865	0.731404
HLA-DRB5	0.21691	0.320147	0.733838
TICAM2	-0.216893	0.320186	0.733838
MAPK9	0.215805	0.32268	0.738099
EWSR1	-0.214946	0.324656	0.74116
GTF3C1	0.214271	0.326215	0.743258
FAAP24	-0.213501	0.327998	0.745858
PHGDH	0.211868	0.331798	0.751559
PRLR	0.211591	0.332445	0.751559
AFDN	-0.211771	0.332024	0.751559
TDO2	-0.211313	0.333097	0.751571
ARID1B	-0.210702	0.334529	0.753339
FOXC1	-0.209855	0.336519	0.756355
BRD4	-0.208488	0.339748	0.757749
TPSAB1/B2	-0.208683	0.339287	0.757749
ITPK1	-0.208995	0.338548	0.757749
LY6E	-0.209199	0.338067	0.757749
OAZ1	0.206359	0.344814	0.761738
DUSP5	-0.206577	0.344294	0.761738
NRDE2	-0.206614	0.344207	0.761738
COMP	-0.206727	0.343935	0.761738
BAX	-0.207381	0.342378	0.761738
BCL2L1	0.205607	0.346615	0.762816
ZBTB20	-0.205859	0.346011	0.762816
TFRC	0.203632	0.351367	0.765634
MME	0.203448	0.351813	0.765634
TYK2	-0.203433	0.351849	0.765634
SDHA	-0.203581	0.351491	0.765634
MEN1	-0.203926	0.350657	0.765634
MAP2K6	-0.2045	0.349273	0.765634
E2F3	-0.202849	0.353263	0.767274
EGR2	-0.202028	0.355257	0.768731
SLAMF6	-0.202297	0.354603	0.768731
GPX1	-0.201665	0.35614	0.76921
JAK2	-0.200587	0.35877	0.773452
MTOR	-0.200095	0.359975	0.774614
E2F4	0.198448	0.364024	0.774794
ATG7	-0.197086	0.367394	0.774794
TLK2	-0.197087	0.367392	0.774794
IL4R	-0.197154	0.367223	0.774794
KEAP1	-0.197245	0.367	0.774794
APOL6	-0.197566	0.366203	0.774794
COL3A1	-0.197804	0.365615	0.774794
PALMD	-0.198353	0.364258	0.774794
C1QBP	-0.198361	0.36424	0.774794
SFRP2	-0.198915	0.362874	0.774794
TET2	-0.199416	0.361642	0.774794
SFXN1	-0.196325	0.369283	0.777368
PSPH	0.195304	0.371826	0.77785
MAPK14	-0.194891	0.372859	0.77785
CDKN1C	-0.194935	0.372749	0.77785
TCF3	-0.195486	0.371373	0.77785
SAMD9	-0.195567	0.371172	0.77785
MX1	0.193515	0.376309	0.780966
POLR2A	0.193454	0.376463	0.780966
PDGFB	-0.192691	0.378386	0.780966
IL21R	-0.192715	0.378325	0.780966
CD40	-0.1931	0.377354	0.780966
IDH2	-0.193864	0.375433	0.780966
LTBP1	0.190754	0.383288	0.785285
PPP3CA	0.190466	0.384019	0.785285
CASP10	0.190265	0.384533	0.785285
CNOT2	-0.190374	0.384256	0.785285
ANKRD28	-0.190389	0.384216	0.785285
NOTCH2	-0.191532	0.381316	0.785285
STAT1	0.189435	0.386648	0.785788
TRAF3	-0.189372	0.386808	0.785788
EPHA2	-0.189759	0.385821	0.785788
NECTIN2	0.18885	0.388143	0.787125
VCAN	0.188245	0.389693	0.787518
IL2RG	-0.188291	0.389574	0.787518
PRKCA	-0.187338	0.392023	0.790852
CXCL16	0.186786	0.393445	0.790974
MAP3K14	-0.186929	0.393077	0.790974
HDAC2	0.185779	0.396047	0.792346
MRE11	-0.185467	0.396855	0.792346
CD48	-0.185696	0.396262	0.792346
EIF5AL1	-0.1857	0.39625	0.792346
MAP2K1	0.183804	0.401176	0.792547
SLAMF7	-0.18333	0.402412	0.792547
PYCR2	-0.183448	0.402104	0.792547
LRP1	-0.183557	0.401821	0.792547
SERPINB5	-0.183792	0.401208	0.792547
KRT17	-0.184043	0.400553	0.792547
MED12	-0.184891	0.398348	0.792547
GADD45B	-0.185142	0.397696	0.792547
AKT3	-0.182804	0.403786	0.793908
PIK3R3	-0.182371	0.40492	0.794793
KRT6A/B/C	-0.181812	0.406388	0.796329
CPSF7	0.181256	0.407848	0.797137
MRPL19	0.180872	0.408858	0.797137
ETS1	-0.180957	0.408635	0.797137
SOCS3	0.180376	0.410168	0.798351
SLC7A5	0.179554	0.412339	0.79849
IL20RA	0.179309	0.412988	0.79849
AXL	-0.179361	0.412852	0.79849
CD58	-0.179509	0.41246	0.79849
CACNA1H	-0.17875	0.414469	0.798695
RBX1	-0.178833	0.414251	0.798695
IFI6	0.178463	0.415232	0.798841
NDUFS8	0.176899	0.4194	0.79942
HLA-DMA	0.176016	0.421761	0.79942
SRP54	0.175517	0.4231	0.79942
GATA3	-0.175516	0.423101	0.79942
COL5A1	-0.175722	0.422551	0.79942
RIPK1	-0.175756	0.422457	0.79942
KRT19	-0.176081	0.421588	0.79942
PRKAA2	-0.176487	0.4205	0.79942
MPO	-0.176864	0.419492	0.79942
CALML3	-0.176998	0.419133	0.79942
NDUFB7	-0.17778	0.41705	0.79942
CTSW	-0.175196	0.42396	0.799744
CBLC	-0.174212	0.426609	0.803435
THBS4	-0.173536	0.428435	0.804266
BCL2	-0.173605	0.428249	0.804266
SLC39A6	0.172467	0.431327	0.804981
LAIR1	-0.172372	0.431586	0.804981
SOS1	-0.172535	0.431143	0.804981
NDUFB8	-0.172826	0.430356	0.804981
FANCL	-0.172116	0.432282	0.804986
SYT17	-0.171271	0.434578	0.805389
TNFRSF14	-0.171317	0.434453	0.805389
ENO1	-0.17164	0.433574	0.805389
SERPINA1	0.1695	0.439414	0.806867
TNFSF10	0.166502	0.447668	0.806867
TRIM21	0.166178	0.448563	0.806867
MYD88	0.164433	0.453409	0.806867
AR	0.163588	0.455766	0.806867
CALML5	0.162629	0.458449	0.806867
IL13RA1	0.162438	0.458984	0.806867
FBXW7	-0.162531	0.458724	0.806867
CREB1	-0.162577	0.458593	0.806867
MAVS	-0.162691	0.458276	0.806867
IL6ST	-0.163327	0.456494	0.806867
RELA	-0.163833	0.455082	0.806867
BCL6	-0.164195	0.454073	0.806867
NKD1	-0.164335	0.453684	0.806867
MCM7	-0.164468	0.453312	0.806867
NAT1	-0.16489	0.452138	0.806867
ADGRE5	-0.165665	0.449988	0.806867
DOCK9	-0.165768	0.449701	0.806867
WNT10B	-0.165836	0.449512	0.806867
GNG4	-0.166604	0.447386	0.806867
MS4A6A	-0.166642	0.447279	0.806867
TGFB1	-0.166947	0.446438	0.806867
MELK	-0.167463	0.445013	0.806867
IFIT2	-0.167779	0.444143	0.806867
EYA1	-0.168025	0.443466	0.806867
TRBC1/2	-0.168222	0.442923	0.806867
FCGRT	-0.168268	0.442796	0.806867
STAT3	-0.168551	0.442018	0.806867
GTF2H3	-0.168885	0.441103	0.806867
TFEB	-0.169309	0.439937	0.806867
PLD1	-0.169352	0.439819	0.806867
KYAT1	-0.169423	0.439627	0.806867
TANK	-0.169481	0.439468	0.806867
TNC	-0.170602	0.436402	0.806867
MBNL3	0.16201	0.460183	0.807753
LILRB1	-0.161601	0.461332	0.808549
CXCL13	-0.161288	0.462212	0.808871
AKAP1	-0.160622	0.464088	0.810933
LFNG	0.16023	0.465193	0.811642
PLAT	0.157486	0.472971	0.821513
PRKCD	-0.157535	0.47283	0.821513
HMGN5	-0.15772	0.472305	0.821513
BAD	0.155732	0.477975	0.822254
ATRX	0.155601	0.478351	0.822254
CSF1	-0.155604	0.478343	0.822254
NOTCH3	-0.155698	0.478072	0.822254
CD163	-0.156186	0.476679	0.822254
CEACAM1	-0.156426	0.475992	0.822254
CD59	-0.156522	0.475717	0.822254
MLH1	-0.155066	0.479883	0.82367
MSH6	0.154229	0.482288	0.825611
ENG	-0.15319	0.485277	0.825611
DGLUCY	-0.153421	0.484611	0.825611
CYFIP2	-0.153522	0.48432	0.825611
GBP4	-0.153706	0.48379	0.825611
CYBB	-0.154075	0.48273	0.825611
CASP3	0.152239	0.488023	0.827859
MMP9	-0.15232	0.48779	0.827859
COLEC12	0.15166	0.4897	0.828994
RPS27A	-0.151515	0.49012	0.828994
TACSTD2	0.150202	0.49393	0.829716
IL1RAP	0.149648	0.495545	0.829716
IRF7	-0.149721	0.495333	0.829716
ITGAL	-0.150121	0.494167	0.829716
MNAT1	-0.150625	0.492702	0.829716
DAB2	-0.150645	0.492643	0.829716
BBC3	-0.150995	0.491628	0.829716
PBRM1	-0.148975	0.497506	0.831802
CD63	0.148366	0.499288	0.833581
RNF43	0.147141	0.502874	0.834344
ABCF1	0.146958	0.503412	0.834344
MET	0.146941	0.503462	0.834344
TFE3	0.146545	0.504627	0.834344
JUN	0.14617	0.505729	0.834344
SPRY4	0.146008	0.506207	0.834344
NSD2	-0.146458	0.504881	0.834344
KMT2D	-0.146509	0.504733	0.834344
PTCRA	-0.147768	0.501038	0.834344
NFATC4	-0.145623	0.507341	0.835029
CCL28	-0.145376	0.508067	0.835041
FUT8	0.143537	0.513507	0.841247
FANCF	0.141849	0.518521	0.841247
FZD7	0.141115	0.520712	0.841247
BMI1	0.140786	0.521694	0.841247
FCER1G	-0.140691	0.521979	0.841247
PYCARD	-0.140879	0.521414	0.841247
GUSB	-0.141001	0.521051	0.841247
CCNA2	-0.141183	0.520509	0.841247
H3C10	-0.141227	0.520377	0.841247
PRR5	-0.141662	0.519079	0.841247
MAPK1	-0.142311	0.517146	0.841247
DEFB1	-0.142408	0.51686	0.841247
ETV4	-0.14251	0.516555	0.841247
RAF1	-0.143097	0.514811	0.841247
TAPBP	-0.139652	0.525086	0.845083
RHOB	0.138253	0.529285	0.849389
CTSS	0.138031	0.529954	0.849389
RORC	-0.1385	0.528543	0.849389
BRD7	0.136744	0.533834	0.853148
ILF3	-0.136523	0.534502	0.853148
CD36	-0.136691	0.533995	0.853148
RB1	0.135665	0.537097	0.856114
EFNA1	0.134735	0.539918	0.859431
TLR1	0.132934	0.545399	0.86304
GMIP	0.130647	0.552393	0.86304
POLB	0.129617	0.555559	0.86304
SRSF2	0.126936	0.563832	0.86304
RGMB	0.126901	0.56394	0.86304
COX6A1	0.126286	0.565846	0.86304
IDO1	0.125947	0.566898	0.86304
BCL10	0.125494	0.568304	0.86304
TICAM1	0.122711	0.576983	0.86304
OAS3	0.121875	0.5796	0.86304
IGF2R	0.121713	0.580108	0.86304
PMS2	0.121604	0.580449	0.86304
PHF6	0.121423	0.581016	0.86304
CD300A	0.121017	0.582292	0.86304
MST1R	-0.121043	0.582209	0.86304
CMTM4	-0.121053	0.582178	0.86304
SP1	-0.121317	0.58135	0.86304
SREBF1	-0.121363	0.581207	0.86304
TNFRSF1A	-0.122317	0.578215	0.86304
MDC1	-0.122609	0.5773	0.86304
IL7R	-0.123173	0.575537	0.86304
ID2	-0.123531	0.574419	0.86304
MUTYH	-0.1236	0.574206	0.86304
GPSM3	-0.1238	0.57358	0.86304
ARG2	-0.124049	0.572805	0.86304
CDC14B	-0.124355	0.571851	0.86304
MXI1	-0.124355	0.571849	0.86304
SLC1A5	-0.124422	0.571641	0.86304
ASNS	-0.125462	0.568406	0.86304
FST	-0.126466	0.565289	0.86304
GDF15	-0.126753	0.564401	0.86304
RFC4	-0.127445	0.562257	0.86304
SFN	-0.127631	0.561684	0.86304
CCNB1	-0.127667	0.561573	0.86304
DIPK2B	-0.127798	0.561167	0.86304
SF3A1	-0.12783	0.561067	0.86304
HSPA1A	-0.127945	0.560713	0.86304
SPP1	-0.128189	0.55996	0.86304
TNFRSF18	-0.12867	0.558475	0.86304
PRKX	-0.12893	0.557672	0.86304
CXCL14	-0.129208	0.556819	0.86304
TRAF1	-0.129988	0.554419	0.86304
SMC3	-0.130374	0.553232	0.86304
PLCB4	-0.13062	0.552476	0.86304
FLNA	-0.130647	0.552393	0.86304
FZD1	-0.131047	0.551168	0.86304
ZBTB16	-0.131394	0.550105	0.86304
PRAME	-0.131548	0.549634	0.86304
PLCB1	-0.131818	0.548807	0.86304
C3	-0.131999	0.548255	0.86304
TFDP1	-0.132058	0.548074	0.86304
VHL	-0.132206	0.547622	0.86304
BRIP1	-0.133101	0.54489	0.86304
BRD3	-0.133518	0.543618	0.86304
NGFR	0.120111	0.585142	0.866159
SPA17	0.118963	0.588758	0.870403
NDUFA13	0.118668	0.589691	0.870674
HSP90B1	0.117585	0.593114	0.874617
CBL	0.116417	0.596816	0.878961
STAT6	-0.116178	0.597573	0.878962
BNIP3	0.113858	0.60496	0.880883
TPR	0.113444	0.606283	0.880883
TPM4	0.113389	0.60646	0.880883
MCAM	-0.113778	0.605215	0.880883
TMEM140	-0.113907	0.604804	0.880883
XRCC4	-0.114418	0.603175	0.880883
LAMP1	-0.114743	0.602139	0.880883
SPRY1	-0.114881	0.601698	0.880883
TWF1	-0.115079	0.60107	0.880883
ITGAM	-0.11518	0.600748	0.880883
MRM2	0.112845	0.608198	0.881205
CD84	-0.113009	0.607674	0.881205
HMGB1	-0.112285	0.60999	0.8827
PMAIP1	0.111332	0.613047	0.885152
HAVCR2	-0.111282	0.613207	0.885152
FZD4	0.11034	0.616233	0.885587
NUPR1	0.109902	0.617643	0.885587
ITGB1	0.109874	0.617731	0.885587
STAG2	0.109313	0.619538	0.885587
HLA-B	0.109292	0.619606	0.885587
CD44	-0.109471	0.619029	0.885587
RRM2	-0.109574	0.618699	0.885587
MAP4K2	-0.109806	0.61795	0.885587
DUSP4	-0.108619	0.621779	0.887601
NOS3	-0.108131	0.623353	0.888757
ARNT2	-0.107731	0.624648	0.889511
TGFBR1	0.107245	0.62622	0.889619
ATG16L1	0.106605	0.628293	0.889619
ATG12	0.106054	0.63008	0.889619
MAP3K7	0.104941	0.633696	0.889619
ITGA6	0.104607	0.634782	0.889619
PLOD2	0.104233	0.636	0.889619
CASP7	0.102905	0.640331	0.889619
HMGA1	0.102632	0.641222	0.889619
ASL	0.102442	0.641842	0.889619
KRAS	0.102433	0.641871	0.889619
NDUFA12	0.102341	0.642172	0.889619
BRAF	-0.102292	0.642333	0.889619
TAP2	-0.102616	0.641275	0.889619
CACNA1C	-0.102833	0.640565	0.889619
SSX4	-0.102883	0.640401	0.889619
SGK2	-0.103278	0.639112	0.889619
LY86	-0.104018	0.636701	0.889619
RIPK3	-0.104134	0.636321	0.889619
ARNT	-0.104378	0.635526	0.889619
PTPRC	-0.104408	0.635429	0.889619
BMP4	-0.105322	0.632455	0.889619
EIF2B4	-0.106774	0.627746	0.889619
LAMP2	-0.106851	0.627495	0.889619
OASL	-0.101866	0.643726	0.890488
ERCC3	0.101388	0.645292	0.891592
AURKA	-0.100696	0.647559	0.893662
TRAF7	0.10006	0.649647	0.894317
COL1A2	-0.0998482	0.650342	0.894317
DDX58	-0.0998793	0.65024	0.894317
TUBB	0.0991594	0.652606	0.894877
NASP	-0.0990215	0.65306	0.894877
CDK6	-0.0992107	0.652438	0.894877
MCL1	0.0981098	0.656062	0.895891
PDGFRB	-0.0980945	0.656113	0.895891
LGALS9	-0.0983496	0.655272	0.895891
ACVR2A	-0.0978106	0.657049	0.896116
UBB	0.0973919	0.65843	0.896947
IFITM1	-0.0965837	0.6611	0.899529
NTHL1	-0.096055	0.662848	0.899801
C4B	-0.0961322	0.662593	0.899801
RASGRF1	-0.0954961	0.664698	0.901259
HLA-G	-0.0948384	0.666878	0.90316
CEBPB	-0.094354	0.668485	0.904283
SBNO2	0.0932065	0.672297	0.90464
PBX1	0.0931252	0.672567	0.90464
FGFR1	-0.0931031	0.672641	0.90464
ICOSLG	-0.0935388	0.671192	0.90464
C1QA	-0.093594	0.671008	0.90464
SOS2	-0.0927557	0.673797	0.905146
UQCR11	-0.0915494	0.677816	0.905313
MTF2	-0.0916077	0.677621	0.905313
HSPA6	-0.0919007	0.676644	0.905313
MAPK11	-0.0919908	0.676344	0.905313
PIK3R2	-0.0922706	0.675412	0.905313
IRF8	-0.0910076	0.679624	0.906686
CRABP2	0.0890582	0.686143	0.908101
CD276	0.0877716	0.690458	0.908101
CTSH	0.0873999	0.691706	0.908101
MAF	0.0873621	0.691833	0.908101
EHHADH	-0.0871912	0.692408	0.908101
IKBKE	-0.0873619	0.691834	0.908101
PSMB7	-0.0875331	0.691259	0.908101
C1QB	-0.0877907	0.690394	0.908101
ALKBH3	-0.0883352	0.688567	0.908101
GABPA	-0.0884775	0.68809	0.908101
TNFSF12	-0.088566	0.687793	0.908101
CCND1	-0.0887067	0.687321	0.908101
RRAS2	-0.0896657	0.684109	0.908101
OAS1	-0.0901049	0.68264	0.908101
CASP1	-0.0904529	0.681477	0.908101
CACNB3	-0.0866669	0.69417	0.908362
CD46	-0.0867113	0.694021	0.908362
RSAD2	-0.086232	0.695633	0.909253
CD81	0.0853903	0.698468	0.909907
CD37	-0.0849215	0.700049	0.909907
PTPN11	-0.0850099	0.699751	0.909907
CHEK1	-0.0851152	0.699396	0.909907
LBP	-0.0857056	0.697406	0.909907
PSMC4	0.084385	0.701859	0.910888
PVRIG	-0.0842333	0.702371	0.910888
AXIN1	0.0829717	0.706636	0.912033
HPRT1	-0.0828112	0.707179	0.912033
DDIT3	-0.0829445	0.706728	0.912033
TYMP	-0.0833093	0.705494	0.912033
CXXC5	-0.0833295	0.705426	0.912033
ISG15	0.0822957	0.708924	0.913089
MAPK3	0.0821053	0.70957	0.913089
API5	0.0818181	0.710543	0.913331
UBE2T	-0.0813245	0.712217	0.91447
PEBP1	-0.0806781	0.714411	0.916275
RPS6KA5	0.0798805	0.717121	0.917963
CCNO	-0.0798259	0.717306	0.917963
EDN1	0.0776808	0.724612	0.920458
B2M	0.0769042	0.727263	0.920458
ITGAV	0.0765607	0.728436	0.920458
HLA-DMB	0.0764524	0.728806	0.920458
EFNA3	0.0763747	0.729072	0.920458
IRAK1	0.075664	0.731502	0.920458
CXADR	0.0752438	0.73294	0.920458
FANCA	0.0725237	0.74227	0.920458
SIGIRR	0.0719648	0.744192	0.920458
S100A9	0.0718971	0.744424	0.920458
CXCR4	0.0711432	0.747019	0.920458
PSMB2	0.0711413	0.747025	0.920458
ELOB	0.0710128	0.747468	0.920458
IFNGR1	0.0709939	0.747533	0.920458
TBK1	0.0709392	0.747721	0.920458
RICTOR	0.0708538	0.748016	0.920458
NR4A1	0.0704815	0.749298	0.920458
ATP2A2	0.0704639	0.749359	0.920458
THEM4	-0.0702344	0.75015	0.920458
BRD2	-0.0702731	0.750017	0.920458
LCN2	-0.0708718	0.747953	0.920458
TGFB3	-0.0710088	0.747482	0.920458
SH2B2	-0.0711167	0.74711	0.920458
CFD	-0.0713477	0.746315	0.920458
CFB	-0.0719059	0.744394	0.920458
CLEC4A	-0.0725075	0.742326	0.920458
NCOR1	-0.0730602	0.740427	0.920458
RAC3	-0.0740066	0.737179	0.920458
ORC6	-0.0743524	0.735994	0.920458
L1CAM	-0.0743628	0.735958	0.920458
HERC6	-0.0745981	0.735152	0.920458
MYBL2	-0.0748855	0.734167	0.920458
IL1RN	-0.0751999	0.733091	0.920458
FLNB	-0.0763932	0.729009	0.920458
CLEC5A	-0.0766294	0.728201	0.920458
PPP2R3A	-0.0766941	0.72798	0.920458
CDK2	-0.0769826	0.726995	0.920458
CHUK	-0.0778974	0.723873	0.920458
THBS1	-0.0780442	0.723373	0.920458
BIRC3	0.0699754	0.751043	0.920582
PIK3R1	0.0694349	0.752907	0.921276
CACNG4	0.0688692	0.75486	0.921276
EIF4EBP1	0.0687643	0.755223	0.921276
HLA-F	0.0684443	0.756328	0.921276
CD68	0.0684334	0.756366	0.921276
ATG10	-0.0689464	0.754594	0.921276
MR1	0.0676523	0.759066	0.923126
MAP2K2	-0.0675346	0.759473	0.923126
H3-5	0.0664221	0.763325	0.926248
CD83	-0.0663322	0.763636	0.926248
HLA-DPA1	0.0643788	0.770413	0.931522
LDHB	0.0643367	0.770559	0.931522
SGK1	-0.0641548	0.771191	0.931522
PSMB9	-0.0641557	0.771188	0.931522
MIF	0.0639198	0.772008	0.93154
CCL3/L1	-0.0634273	0.77372	0.931671
FZD3	-0.0634481	0.773647	0.931671
P4HA2	0.0625788	0.776672	0.933505
POLR2D	-0.062297	0.777653	0.933505
SMPD3	-0.0624147	0.777243	0.933505
SIN3A	-0.0618223	0.779306	0.933561
MDM4	-0.0618546	0.779194	0.933561
HLA-DOA	0.0605982	0.783574	0.935199
GNG12	-0.0605067	0.783893	0.935199
SUV39H2	-0.0607832	0.782929	0.935199
PFKFB3	-0.0609288	0.782421	0.935199
SPRED1	0.0589354	0.789381	0.935303
TAF3	-0.0588685	0.789615	0.935303
VEGFC	-0.0590132	0.789109	0.935303
ITGA2	-0.0590631	0.788935	0.935303
ETS2	-0.0592567	0.788258	0.935303
EFNA5	-0.0594453	0.787599	0.935303
ABL1	-0.0601609	0.7851	0.935303
UQCRQ	0.0586127	0.790509	0.935409
HK1	0.0582339	0.791834	0.936024
CD24	-0.0570866	0.795851	0.938862
CLEC7A	-0.0572872	0.795148	0.938862
TXNIP	-0.0566142	0.797506	0.938907
EPOR	-0.0566769	0.797286	0.938907
G6PD	0.055613	0.801017	0.939191
SETD2	-0.055393	0.801788	0.939191
MAP2K4	-0.0555709	0.801164	0.939191
YTHDF2	-0.0556993	0.800714	0.939191
SMARCA4	-0.0561304	0.799202	0.939191
HDAC5	0.0544879	0.804966	0.941017
TP53	-0.0545562	0.804726	0.941017
NFKBIZ	-0.0531123	0.809801	0.944768
IKBKG	-0.0531807	0.809561	0.944768
MBNL1	0.0524153	0.812254	0.945806
DTX4	0.0523968	0.812319	0.945806
PSAT1	-0.0516074	0.815099	0.946198
PVR	-0.0516209	0.815051	0.946198
LAMC2	-0.0520393	0.813578	0.946198
IER3	0.0508217	0.817867	0.94651
SLC11A1	0.0504075	0.819328	0.94651
FGF11	0.0503851	0.819407	0.94651
NF1	0.0501449	0.820254	0.94651
LILRB4	-0.0502555	0.819864	0.94651
TTC30A	-0.0508052	0.817926	0.94651
PCK2	0.0484378	0.826281	0.946883
MSH2	-0.0484741	0.826153	0.946883
ASXL1	-0.048623	0.825627	0.946883
LTF	-0.0486984	0.825361	0.946883
MAP3K13	-0.0487064	0.825332	0.946883
CD4	-0.0492809	0.823303	0.946883
ZNF205	-0.0497505	0.821646	0.946883
NRAS	0.0479723	0.827927	0.947833
TNFRSF10B	0.0475703	0.829348	0.948526
FGCR2A/B	0.0471526	0.830825	0.949281
IL32	-0.0466276	0.832683	0.950469
CTSL	0.0444246	0.840487	0.954216
TBC1D10B	0.0439408	0.842203	0.954216
ACVR1B	0.0432318	0.844719	0.954216
SYK	-0.0431529	0.844999	0.954216
STMN1	-0.0432692	0.844586	0.954216
SLC2A1	-0.0433845	0.844177	0.954216
NDUFA6	-0.0438524	0.842516	0.954216
PTGER4	-0.0438825	0.84241	0.954216
PSEN2	-0.044099	0.841642	0.954216
SOX9	-0.0444379	0.84044	0.954216
GLS	-0.0446958	0.839525	0.954216
CD47	0.0429144	0.845845	0.954245
BST2	0.0418562	0.849604	0.954846
IFI35	0.0414915	0.8509	0.954846
RYBP	0.0414873	0.850915	0.954846
RPS6KB1	0.0414007	0.851223	0.954846
ELK1	0.0411454	0.852131	0.954846
IFIT3	-0.0412344	0.851814	0.954846
TPTE	-0.0412817	0.851646	0.954846
ITGB4	0.0402463	0.855328	0.956585
HACD2	-0.0404074	0.854755	0.956585
SERINC1	0.0397091	0.85724	0.957801
RANBP2	0.0391787	0.859128	0.958746
NFATC3	0.0385397	0.861404	0.958746
TIRAP	-0.0380817	0.863036	0.958746
PTEN	-0.0381245	0.862884	0.958746
CCNE1	-0.0384566	0.8617	0.958746
CD53	-0.0389402	0.859978	0.958746
CREBBP	0.0376149	0.8647	0.958881
IFNAR2	0.0375436	0.864954	0.958881
APOC2	0.0373531	0.865633	0.958881
TAP1	0.0368211	0.867531	0.959588
PIK3CB	-0.036711	0.867923	0.959588
RIPK2	-0.0363334	0.86927	0.960164
NDUFA11	0.0351458	0.873509	0.960166
DUSP1	0.0350518	0.873845	0.960166
OAS2	0.0349849	0.874084	0.960166
SHC1	0.0348015	0.874739	0.960166
MAP3K20	0.0334831	0.87945	0.960166
PBX3	0.0333434	0.87995	0.960166
MAD2L2	0.0330567	0.880974	0.960166
S100A8	0.0327112	0.88221	0.960166
CDK4	0.0320996	0.884398	0.960166
TNFAIP3	0.0311551	0.887778	0.960166
H3C2	0.0303892	0.890521	0.960166
ATP11C	0.0303096	0.890806	0.960166
PYCR1	0.0300659	0.891679	0.960166
IFI16	0.0293991	0.894068	0.960166
CREB3L1	0.0289872	0.895544	0.960166
NDUFA4L2	0.0289397	0.895714	0.960166
PRKDC	-0.0294214	0.893988	0.960166
PCNA	-0.0296819	0.893054	0.960166
SKP2	-0.030275	0.89093	0.960166
ADM	-0.0303327	0.890723	0.960166
TMEM45B	-0.0304176	0.890419	0.960166
NDUFA7	-0.0309312	0.88858	0.960166
FOS	-0.03152	0.886472	0.960166
SETBP1	-0.0316099	0.88615	0.960166
SERINC3	-0.0318194	0.885401	0.960166
TRAC	-0.031938	0.884976	0.960166
ATF3	-0.0321014	0.884392	0.960166
LTBR	-0.0324754	0.883054	0.960166
JUP	-0.0325884	0.882649	0.960166
MCM4	-0.0328891	0.881574	0.960166
SFRP4	-0.0331952	0.880479	0.960166
DNMT3A	-0.0344299	0.876066	0.960166
TBXAS1	-0.0282909	0.89804	0.960887
LYN	-0.0284239	0.897563	0.960887
RAB7A	0.0279971	0.899094	0.961129
ATP5ME	0.0277304	0.900051	0.961267
ATG5	-0.0270261	0.902577	0.963081
ITGAX	-0.0264488	0.904649	0.963521
KMT2C	-0.0265057	0.904445	0.963521
IFITM2	0.0251935	0.909156	0.965668
MAML2	-0.025193	0.909158	0.965668
FCGR3A/B	-0.025424	0.908328	0.965668
VEGFA	0.0246252	0.911197	0.966951
ME2	0.0236333	0.914761	0.967122
EGR1	0.0229483	0.917223	0.967122
CCL5	0.0229122	0.917353	0.967122
CD164	0.0227085	0.918086	0.967122
IKBKB	0.0224962	0.918849	0.967122
CDKN2B	-0.0225963	0.918489	0.967122
SLC16A1	-0.0231875	0.916364	0.967122
RPS6KA6	-0.0232698	0.916068	0.967122
WNT7B	-0.0236568	0.914677	0.967122
S100A7	-0.0221334	0.920153	0.967618
TRAF6	-0.0209856	0.924282	0.971081
NLRC5	0.0203817	0.926455	0.971341
PRUNE1	0.0200884	0.927511	0.971341
DAXX	-0.0197556	0.928709	0.971341
ATM	-0.0199227	0.928107	0.971341
PDZK1IP1	-0.0203499	0.92657	0.971341
CES3	0.0191724	0.930809	0.971788
APP	-0.0191979	0.930717	0.971788
TREM1	0.0185531	0.933038	0.973241
GPC4	0.0174971	0.936842	0.974584
H2AX	-0.0175459	0.936666	0.974584
NFKB1	-0.0178151	0.935697	0.974584
WNT5A	0.0166727	0.939813	0.9768
IRF9	-0.0151714	0.945224	0.981546
CDKN1B	-0.0149336	0.946081	0.981559
ACSF3	0.0135551	0.951052	0.982315
KDM5C	0.0132107	0.952295	0.982315
ZC3H12A	0.0130907	0.952728	0.982315
DTX3	-0.0134905	0.951285	0.982315
MNX1	-0.0135037	0.951238	0.982315
JUNB	-0.0135147	0.951198	0.982315
SERINC5	-0.0138926	0.949835	0.982315
GNAQ	0.0128337	0.953655	0.9824
HDAC6	0.0124447	0.955058	0.982688
PDGFC	0.0119104	0.956986	0.982688
UBA7	0.0118185	0.957317	0.982688
SMAD2	-0.0121388	0.956162	0.982688
ARID1A	-0.0113856	0.958879	0.983423
CEBPA	-0.0110432	0.960115	0.983822
GOT1	-0.0104675	0.962193	0.985082
MERTK	-0.00980504	0.964584	0.986661
CUL1	-0.0092779	0.966487	0.987738
RAD50	0.00702005	0.97464	0.992471
FGF13	0.00672812	0.975694	0.992471
PTGS2	0.00617783	0.977682	0.992471
PARP9	0.00574671	0.979239	0.992471
PDGFA	0.00557994	0.979841	0.992471
MAP3K1	0.00554595	0.979964	0.992471
TBL1XR1	-0.0053937	0.980514	0.992471
HLA-A	-0.00605782	0.978115	0.992471
MAGEA12	-0.00613579	0.977833	0.992471
CSF1R	-0.0069454	0.974909	0.992471
NFKBIA	-0.00734987	0.973449	0.992471
CTAG1B	-0.00467221	0.98312	0.993379
RUNX1	-0.0047189	0.982951	0.993379
BMPR1B	0.00439196	0.984132	0.993538
ACY1	0.00389255	0.985936	0.994495
ETV1	0.00310739	0.988773	0.996066
GSK3B	-0.00298699	0.989208	0.996066
HLA-DQB1	0.0025601	0.99075	0.996613
WIPF1	-0.00236168	0.991467	0.996613
NDUFB4	-0.00168932	0.993896	0.99733
IL1R1	-0.00176895	0.993609	0.99733
C1S	0.000955461	0.996548	0.99812
PLAU	0.000736941	0.997337	0.99812
ITGB2	0.000520346	0.99812	0.99812
SPRY2	-0.000528714	0.99809	0.99812

## Sheet: GSEA
Supplementary Table 3
Gene Set Enrichment Analyses of cancer cell expression vs B cell abundance correlation
Pathway	pval	padj	log2err	ES	NES	size	Leading Edge Genes
HALLMARK_MTORC1_SIGNALING	0.00212796	0.0517035	0.431708	0.344503	1.78586	43	IDH1, HK2, ALDOA, PDK1, GPI, ERO1A, CD9, STC1, P4HA1, PSMB5, PHGDH, TFRC, PSPH, SLC7A5, HSP90B1, NUPR1, PLOD2, PSMC4, CXCR4, TBK1, ATP2A2
HALLMARK_GLYCOLYSIS	0.00627574	0.0517035	0.407018	0.321361	1.69183	45	IDH1, HK2, EGFR, ALDOA, SOD1, ERO1A, GOT2, PKM, STC1, P4HA1, PPP2CB, VCAN, IL13RA1, MET, FUT8, PLOD2, PSMC4, EFNA3, CXCR4, MIF, P4HA2, G6PD, IER3
HALLMARK_OXIDATIVE_PHOSPHORYLATION	0.0065867	0.0517035	0.407018	0.361142	1.69016	32	COX5B, IDH1, GPI, COX6B1, COX4I1, GOT2, NDUFB1, FH, NDUFA2, NDUFA1, UQCR10, NDUFS8
HALLMARK_INTERFERON_ALPHA_RESPONSE	0.0253515	0.134001	0.352488	0.285199	1.50145	45	IFI27, HLA-C, PARP12, CASP8, PSMB8, IRF2, STAT2, CD74, EIF2AK2, IFIH1, MX1, TRIM21
HALLMARK_APOPTOSIS	0.0301289	0.139346	0.352488	0.248809	1.4195	61	ROCK1, ERBB2, BNIP3L, KRT18, HSPB1, SOD1, PSEN1, CYLD, WEE1, CASP8, TNFRSF12A, LGALS3, PPP3R1, BCL2L1, TNFSF10, PLAT, CASP3, JUN, RHOB, BCL10, IGF2R, PMAIP1, CASP7, MCL1
HALLMARK_HYPOXIA	0.13077	0.439862	0.249247	0.223567	1.22601	54	BNIP3L, HK2, EGFR, ALDOA, PDK1, GPI, FBP1, ERO1A, STC1, P4HA1, PRDX5
HALLMARK_ADIPOGENESIS	0.249042	0.708812	0.173748	0.263757	1.14225	23	IDH1, ALDOA, SOD1, VEGFB, UBC, UQCR10
HALLMARK_INTERFERON_GAMMA_RESPONSE	0.150347	0.463569	0.249247	0.184722	1.12033	83	HIF1A, IFI27, PSMB10, PARP12, CASP8, HLA-DQA1, PSMB8, IRF2, STAT2, CD74, EIF2AK2, IFIH1, MX1, STAT1, SOCS3, HLA-DMA, TNFSF10, TRIM21, MYD88, CASP3
HALLMARK_XENOBIOTIC_METABOLISM	0.429119	0.756066	0.128789	0.23266	1.00758	23	IDH1, FBP1, PSMB10, ASL, ATP2A2, PYCR1, IL1R1, JUP, ETS2, CFB, HPRT1, IRF8, TNFRSF1A, ID2, ARG2, SLC1A5, CD36, CYFIP2, EPHA2, TDO2, ESR1, TGFB2, PC
HALLMARK_COMPLEMENT	0.875	0.925	0.101714	0.148493	0.814315	54	PSEN1, DUSP6, FN1, IRF2, GRB2, LGALS3, ATOX1, PPP2CB, CASP10, SERPINA1, PLAT, CASP3, CTSS
HALLMARK_PI3K_AKT_MTOR_SIGNALING	0.9475	0.963548	0.0258332	-0.148925	-0.627229	46	MAPK8, CDK1, ATF1, IRAK4, E2F1, TRAF2, ECSIT, RPTOR, MAPK10, CDKN1A, PRKAR2A, NOD1, HRAS, MAP2K6, IL2RG, PIK3R3, PRKAA2, RIPK1
HALLMARK_ALLOGRAFT_REJECTION	0.963548	0.963548	0.0233667	-0.137332	-0.630172	70	NPM1, CCND3, TLR2, CXCL9, TRAF2, CCL2, GBP2, CCL7, TNF, IL12RB1, ICAM1, HLA-DOB, CCND2, SOCS1, INHBA, LIF, TGFB2, CCL4, THY1, CD3D, JAK2, IL4R, CD40, IL2RG, ETS1, TGFB1, CXCL13, CSF1, MMP9, ITGAL, IRF7
HALLMARK_TGF_BETA_SIGNALING	0.860759	0.925	0.0363783	-0.215296	-0.693836	16	HDAC1, SMAD3, CTNNB1, ID1, APC
HALLMARK_ANGIOGENESIS	0.818966	0.925	0.0396787	-0.233304	-0.736079	15	JAG1, JAG2, CCND2, NRP1, THBD, COL3A1
HALLMARK_IL2_STAT5_SIGNALING	0.828571	0.925	0.0322878	-0.17622	-0.756167	51	MYC, CCND3, RORA, GPX4, MAP3K8, CXCL10, IGF1R, SOCS2, CDC6, NFIL3, CCND2, NRP1, SOCS1, PIM1, LIF, TNFRSF1B, PTCH1, IL4R, CDKN1C, CD48, GADD45B, BCL2, CSF1, GBP4, ETV4, TRAF1, TNFRSF18, SPP1, SLC1A5
HALLMARK_COAGULATION	0.787645	0.925	0.0363783	-0.191801	-0.770165	38	MASP2, C1R, F12, MMP7, CLU, PECAM1, A2M, SERPING1, C8G, MMP11, THBD, ANXA1, CASP9, COMP, PDGFB, LRP1
HALLMARK_KRAS_SIGNALING_UP	0.790524	0.925	0.0347157	-0.18357	-0.784413	50	CXCL10, KLF4, MYCN, PLAUR, PECAM1, AKT2, CCND2, NRP1, GADD45G, INHBA, IGFBP3, LIF, TNFRSF1B, MMP11, F2RL1, IL2RG, ETS1, ENG, MMP9, ETV4, FCER1G, TRAF1, SPP1, ID2, IL7R
HALLMARK_NOTCH_SIGNALING	0.719834	0.918408	0.0439759	-0.24875	-0.820512	18	JAG1, NOTCH1, SKP1, WNT2, NOTCH2, PRKCA, RBX1, NOTCH3, FZD1
HALLMARK_ESTROGEN_RESPONSE_EARLY	0.691624	0.913932	0.0417397	-0.212044	-0.844647	36	BAG1, MYC, MYB, DEPTOR, IGF1R, CXCL12, IL17RB, KLF4, AREG, RET
HALLMARK_ESTROGEN_RESPONSE_LATE	0.599004	0.820857	0.0474483	-0.219115	-0.91715	44	ISG20, BAG1, MYB, CDC20, DUSP2, CXCL12, IL17RB, KLF4, AREG, CDC6, TOP2A, RET, MAPT, PRKAR2B, JAK1, FOXC1, ITPK1, JAK2, IDH2, KRT19, BCL2
HALLMARK_UV_RESPONSE_UP	0.590102	0.820857	0.0489954	-0.23074	-0.919122	36	MAPK8IP2, CCND3, E2F5, CXCL2, BID, FEN1, RET, ICAM1, PRKACA
HALLMARK_UNFOLDED_PROTEIN_RESPONSE	0.525862	0.778276	0.0601186	-0.305087	-0.962556	15	NPM1, DDIT4, CCL2
HALLMARK_APICAL_JUNCTION	0.506234	0.778276	0.0552496	-0.231164	-0.983751	49	RAC2, COL17A1, TNFRSF11B, TSC1, LAMB3, NF2, CX3CL1, DSC3, IRS1, AMH, CDH3, ICAM1, PECAM1, AKT2, LAMA3, SIRPA, CD34, THY1, HRAS, MAPK14, AKT3, PIK3R3
HALLMARK_MYC_TARGETS_V1	0.489933	0.778276	0.0602484	-0.270159	-0.990436	26	NPM1, MYC, RPS6, MCM2, CDC20
HALLMARK_KRAS_SIGNALING_DN	0.478448	0.778276	0.0646485	-0.318404	-1.00457	15	SOX10, EGF, KRT5, TCF7L1, TGFB2, PDCD1
HALLMARK_DNA_REPAIR	0.419703	0.756066	0.0679923	-0.293309	-1.04497	23	ADA, RAD51, GPX4, DDB2, FEN1, ERCC2, RFC3, TYMS, RAD52, POLD4
HALLMARK_INFLAMMATORY_RESPONSE	0.413284	0.756066	0.0642141	-0.237379	-1.04893	59	ITGA5, MYC, CXCL11, TLR2, CXCL10, CXCL9, CCL2, CSF3, CX3CL1, PLAUR, SLAMF1, CCL7, CD55, ICAM1, CD14, CDKN1A, INHBA, LIF, CSF3R, TNFRSF1B
HALLMARK_IL6_JAK_STAT3_SIGNALING	0.394015	0.756066	0.0672065	-0.246983	-1.05107	49	CXCL11, TLR2, MAP3K8, CXCL10, CXCL9, IL17RB, IL17RA, CSF2RB, PLA2G2A, CCL7, TNF, IL12RB1, CD14, A2M, SOCS1, PIM1, CSF3R, TNFRSF1B, CXCL1, TYK2, IL4R, IL2RG, STAT3, TGFB1, IL6ST, CXCL13, CSF1
HALLMARK_MITOTIC_SPINDLE	0.410738	0.756066	0.0687943	-0.289217	-1.06031	26	KIF2C, TSC1, CDK1, PRC1, TOP2A, PLK1, ANLN, CENPF, TTK, APC
HALLMARK_UV_RESPONSE_DN	0.358056	0.756066	0.0732559	-0.27363	-1.08363	35	MYC, SMAD3, MGMT, KIT, IGF1R, NR3C1, IRS1, ID1, TGFBR2, NRP1, COL11A1, PRKAR2B, COL3A1, MAPK14, NOTCH2, PRKCA, AKT3, PIK3R3
HALLMARK_EPITHELIAL_MESENCHYMAL_TRANSITION	0.344785	0.756066	0.0730744	-0.2442	-1.08953	63	ITGA5, TNFRSF11B, FSTL3, DKK1, SFRP1, CXCL12, GADD45A, ACTA2, AREG, COL6A3, GAS1, ADAM12, FAP, PLAUR, TPM1, INHBA, IGFBP3, SERPINH1, LAMA3, COL11A1, CXCL1, THY1, COMP, COL3A1, NOTCH2, GADD45B, LRP1, COL5A1, TNC, TGFB1, MCM7, CD59, DAB2
HALLMARK_P53_PATHWAY	0.283042	0.748041	0.0843144	-0.270143	-1.14963	49	ADA, CCND3, JAG2, DDIT4, DDB2, NOTCH1, GADD45A, KLF4, CCND2, SOCS1, CDKN1A, LIF, RAD51C, MDM2, HRAS, BAX, EPHA2, KRT17, SERPINB5, TGFB1, FBXW7, CYFIP2
HALLMARK_TNFA_SIGNALING_VIA_NFKB	0.117305	0.43403	0.13649	-0.272297	-1.28762	81	JAG1, CLCF1, MYC, CXCL11, TLR2, MAP3K8, SMAD3, CXCL10, LAMB3, DUSP2, CCL2, CXCL2, GADD45A, RELB, KLF4, AREG, PLAUR, NFIL3, TNF, ICAM1, CDKN1A, INHBA, LIF, NFKB2, CXCL1, SOD2, F2RL1, CCL4, DUSP5, EGR2, GADD45B, TNC, TANK, IFIT2, BCL6, RELA, IL6ST, CSF1
HALLMARK_MYOGENESIS	0.103401	0.425094	0.159647	-0.374605	-1.35336	25	BAG1, FOXO4, PFKM, NOTCH1, COL6A3, ADAM12, CLU, AKT2, PC, CDKN1A, IGFBP3, COL3A1, GADD45B, CACNA1H, TGFB1
HALLMARK_E2F_TARGETS	0.0185624	0.114468	0.352488	-0.35849	-1.56071	54	KIF2C, MKI67, NBN, MYC, CDK1, HELLS, MCM2, CDC20, PTTG1, RAD21, CHEK2, CDC25B, NUP107, TOP2A, MCM5, PLK1, AURKB, RFC3
HALLMARK_G2M_CHECKPOINT	0.00698695	0.0517035	0.407018	-0.365103	-1.62896	63	KIF2C, MKI67, MYC, CDK1, UBE2C, FANCC, MCM2, CDC20, SMAD3, PTTG1, E2F1, RAD21, CDC25B, PBK, EGF, PRC1, CDC6, TOP2A, MCM5, PLK1, PML, AURKB, EXO1, CENPF, TTK
HALLMARK_WNT_BETA_CATENIN_SIGNALING	0.00539616	0.0517035	0.407018	-0.507031	-1.7682	21	JAG1, MYC, DKK1, JAG2, AXIN2, TCF7, NOTCH1, CTNNB1, HEY1, CCND2, HDAC11
