# Supplementary material for: B cells and energy metabolism in HER2-positive DCIS: insights into breast cancer progression from spatial-omics analyses
Source: Breast Cancer Res. 2025 Mar 21;27:44. doi: 10.1186/s13058-025-01990-2 (PMC11929220; doi:10.1186/s13058-025-01990-2)
Supplement: Supplementary file 4 — Additional file 4 [file 13058_2025_1990_MOESM4_ESM.xlsx]

## Sheet: Index
Supplementary Table 4
Differential gene expression and gene set enrichment analyses DCIS vs IDC, validation dataset (bulk)
Sheet	Description
1	DGE results HER2-high
2	DGE results HER2-low
3	GSEA HER2-high
4	GSEA HER2-low

## Sheet: DGE_HER2_high
GeneName	FC_high	P_value_high	FDR_high
FCGR3A	1.88865	1.03476e-13	2.01964e-09
ACTG2	-1.97997	6.98427e-13	6.81595e-09
MMP11	3.06578	2.51498e-11	1.63625e-07
HSPB9	0.558908	5.19775e-11	2.1106e-07
OLR1	1.35834	5.4068e-11	2.1106e-07
PPAPDC1A	2.20611	1.90011e-10	6.18105e-07
SPOCD1	1.9402	2.70294e-10	7.53658e-07
DRD4	1.1646	3.83262e-10	9.35063e-07
SELP	-1.43352	5.03085e-10	1.08925e-06
PSME2	0.902192	5.58076e-10	1.08925e-06
SLAMF9	1.07454	7.42085e-10	1.31673e-06
COL10A1	2.84363	1.63211e-09	2.65462e-06
MYH11	-2.14112	2.12745e-09	3.19412e-06
RCN3	1.07721	2.43835e-09	3.3994e-06
FCER1A	-2.08699	3.72217e-09	4.7709e-06
COL17A1	-1.74881	3.91097e-09	4.7709e-06
KRT14	-2.65443	4.85059e-09	5.40186e-06
RPS10P7	-0.811724	4.98174e-09	5.40186e-06
MYLK	-1.29569	5.90454e-09	6.06552e-06
SNX24	1.19028	6.32999e-09	6.17744e-06
NGFR	-1.26011	6.92143e-09	6.43297e-06
KLKP1	0.928967	7.74873e-09	6.87454e-06
C19orf48	0.878393	1.07706e-08	9.14006e-06
PLOD2	1.28374	1.17736e-08	9.29178e-06
SAA1	-2.42632	1.23722e-08	9.29178e-06
IL33	-1.68217	1.23776e-08	9.29178e-06
INMT	-0.631343	1.3982e-08	1.01074e-05
ADC	0.651894	1.56486e-08	1.06951e-05
TM9SF4	0.647532	1.58908e-08	1.06951e-05
ADORA3	0.586396	1.88365e-08	1.22551e-05
NSG1	-0.93066	2.19845e-08	1.38417e-05
C1QTNF6	0.709776	2.58403e-08	1.5761e-05
IL17B	-1.19275	2.85934e-08	1.66906e-05
LOC100130872	0.281824	3.02697e-08	1.66906e-05
COL12A1	2.03813	3.0847e-08	1.66906e-05
BCAN	0.162288	3.12553e-08	1.66906e-05
KRT17	-2.34454	3.16402e-08	1.66906e-05
ANXA8L2	-2.28811	3.58043e-08	1.83902e-05
DARC	-1.1945	3.70879e-08	1.85611e-05
COL5A1	1.03719	4.02291e-08	1.96298e-05
ATRX	-0.357917	4.26028e-08	2.0281e-05
TSPAN7	-0.892218	4.36809e-08	2.02991e-05
GNAI2	0.623573	5.03311e-08	2.28457e-05
SELE	-1.54596	5.43999e-08	2.41313e-05
CADM3	-1.34308	5.63996e-08	2.44624e-05
TROAP	0.979282	6.80465e-08	2.88724e-05
ST6GAL2	1.00008	7.03834e-08	2.92286e-05
STAT2	0.769755	7.58364e-08	2.96381e-05
E4F1	0.728446	7.67451e-08	2.96381e-05
TENM2	-1.35195	7.68263e-08	2.96381e-05
ABCC5	1.24326	7.74435e-08	2.96381e-05
PRRT2	1.54737	8.35807e-08	3.13717e-05
SYNDIG1	0.960363	9.08977e-08	3.34744e-05
KRT6B	-2.55118	9.59029e-08	3.43621e-05
ITGA11	1.55808	9.68293e-08	3.43621e-05
AEBP1	1.75976	1.04129e-07	3.58502e-05
SLC38A5	0.774204	1.04696e-07	3.58502e-05
MIA	-1.77111	1.07933e-07	3.63213e-05
MSR1	0.409088	1.10778e-07	3.66469e-05
DSG3	-1.22078	1.32771e-07	4.31903e-05
ADAMTS12	0.601886	1.41292e-07	4.52087e-05
LRRC15	1.81794	1.46008e-07	4.59641e-05
SPOCK1	1.5318	1.50165e-07	4.63833e-05
FAM13C	-0.46871	1.52092e-07	4.63833e-05
LOXL1	1.1051	1.60644e-07	4.82377e-05
SLC11A1	0.315826	1.8375e-07	5.434e-05
MYL7	-1.50936	1.87556e-07	5.46377e-05
KRT5	-1.93276	1.92526e-07	5.52607e-05
PRSS53	0.888558	2.00478e-07	5.66375e-05
REC8	1.25097	2.03127e-07	5.66375e-05
FANCG	0.679384	2.07374e-07	5.70075e-05
PRKCD	0.945866	2.4201e-07	6.53987e-05
CLDN11	-1.11673	2.446e-07	6.53987e-05
APOD	-2.61561	2.53214e-07	6.6787e-05
KLK4	0.63799	2.75688e-07	7.14614e-05
KLK7	-1.39376	2.78259e-07	7.14614e-05
ACVR2A	-0.690108	2.87255e-07	7.24207e-05
SDS	0.939655	2.89416e-07	7.24207e-05
CCS	0.714619	2.95391e-07	7.29803e-05
COL5A2	1.72757	3.00024e-07	7.31982e-05
DYNLRB1	0.470755	3.21939e-07	7.73855e-05
CCL14	-1.97292	3.25116e-07	7.73855e-05
APOE	1.28519	3.46189e-07	8.14087e-05
RHBDF1	0.771147	3.50422e-07	8.1423e-05
NOV	-1.44593	3.64582e-07	8.37165e-05
COL1A1	2.20666	3.88622e-07	8.81992e-05
SULF1	1.50606	4.18359e-07	9.33915e-05
NRM	0.738217	4.21876e-07	9.33915e-05
TRIM29	-1.40777	4.25855e-07	9.33915e-05
KIF24	0.7405	4.47729e-07	9.61794e-05
GNG7	-0.845021	4.48423e-07	9.61794e-05
BCL11A	-0.96863	4.54342e-07	9.63896e-05
PAMR1	-1.24187	4.66536e-07	9.79124e-05
KANK4	1.49913	5.01012e-07	0.000102918
NOX4	0.968934	5.0261e-07	0.000102918
EMC9	0.495775	5.06205e-07	0.000102918
CNTROB	0.461712	5.21853e-07	0.000104221
HSD17B6	0.99989	5.23295e-07	0.000104221
MYLK2	0.666378	5.32893e-07	0.000105061
MSH5	0.673077	5.3898e-07	0.000105198
UNCX	1.49454	5.56182e-07	0.000107481
TRPV1	0.755319	5.73804e-07	0.000109799
DSC3	-0.779346	5.9497e-07	0.000112744
THOC6	0.469218	6.11791e-07	0.000114817
IRF9	0.794241	6.25101e-07	0.000116197
BCAT1	0.657443	6.59981e-07	0.000121417
TMEM106C	0.806557	6.65621e-07	0.000121417
PARP2	0.539903	7.00366e-07	0.000126572
COL5A3	0.976516	7.11374e-07	0.000127382
ITM2A	-1.55205	7.4402e-07	0.000132016
BMF	0.484687	7.68041e-07	0.000135051
SLC24A3	1.54316	7.89732e-07	0.000137625
FKBP10	1.28857	8.14152e-07	0.000140625
FDCSP	-3.236	8.21534e-07	0.000140655
OSR1	-0.446894	8.50459e-07	0.000143477
ZNF675	-0.680384	8.52714e-07	0.000143477
SLC2A3	-0.782262	9.44252e-07	0.000157521
C7	-1.60412	9.68373e-07	0.000160175
DNASE1L3	-1.44503	9.99255e-07	0.000163503
EEF1A1	-0.689739	1.00978e-06	0.000163503
SMYD1	-1.08897	1.01362e-06	0.000163503
SLC39A13	0.572524	1.10161e-06	0.000175495
C2orf40	-1.97665	1.10595e-06	0.000175495
C14orf80	0.747135	1.132e-06	0.000178181
NCOR2	0.592939	1.19364e-06	0.000186154
APOC2	0.845835	1.20173e-06	0.000186154
OAS3	0.676903	1.23221e-06	0.000189372
SERPINB5	-1.80527	1.28723e-06	0.000195364
PDLIM7	0.651994	1.29739e-06	0.000195364
FANCI	0.87856	1.30123e-06	0.000195364
C19orf55	0.479235	1.31776e-06	0.000195368
IFI30	1.27038	1.32127e-06	0.000195368
CROCC	0.326147	1.33542e-06	0.000195976
APLN	0.701773	1.34726e-06	0.000196077
GAL3ST4	0.528388	1.35931e-06	0.000196077
HOXC6	0.934233	1.36625e-06	0.000196077
SALL4	1.38468	1.4061e-06	0.000200323
SLC36A1	0.919279	1.45797e-06	0.000205459
SFRP1	-1.62095	1.4632e-06	0.000205459
LEPREL4	0.963065	1.5091e-06	0.000210391
ST6GAL1	-1.02806	1.54611e-06	0.000212881
HSD3B7	0.517173	1.54878e-06	0.000212881
ADAMTS2	0.305026	1.62344e-06	0.000221583
RASSF9	-0.563654	1.67456e-06	0.000226104
NTM	0.612894	1.67974e-06	0.000226104
EME2	0.56144	1.71625e-06	0.000229437
IFT140	0.835788	1.79373e-06	0.000238164
THBS2	1.5234	1.80814e-06	0.000238248
UBE2C	1.24209	1.81878e-06	0.000238248
AP4E1	0.521028	1.83208e-06	0.00023839
CD209	-0.634716	1.90529e-06	0.000245433
CHRDL1	-1.35626	1.91135e-06	0.000245433
C11orf49	0.404585	1.94779e-06	0.000248476
RBM4B	0.589015	1.96522e-06	0.000249072
GPC6	0.953794	1.98803e-06	0.000250337
TREM2	0.784338	2.04737e-06	0.000254539
LECT2	0.0784789	2.04748e-06	0.000254539
PRSS33	0.25111	2.14751e-06	0.000265286
TRAIP	0.667862	2.18479e-06	0.00026757
ZNF85	-0.795476	2.19342e-06	0.00026757
PELI1	-0.695236	2.30271e-06	0.000279157
IL1R2	-0.437576	2.33294e-06	0.000280301
CHI3L2	-1.71987	2.34087e-06	0.000280301
PNKP	0.545357	2.41944e-06	0.000287943
INHBA	1.66454	2.44265e-06	0.000288943
CNTNAP3	-0.843673	2.50933e-06	0.000295042
CLEC10A	-1.56005	2.53997e-06	0.000296858
WDR62	0.560929	2.57773e-06	0.000299477
OLFML2B	0.84697	2.65915e-06	0.000307108
AQP1	-0.904447	2.7504e-06	0.000315778
C2	0.859414	2.82628e-06	0.000322592
ISG15	1.48126	2.87576e-06	0.000326332
RPL21	-0.921548	2.89948e-06	0.000327122
RPS3A	-0.775925	3.04201e-06	0.000337015
TAOK2	0.415748	3.04585e-06	0.000337015
ITPKA	1.01809	3.04811e-06	0.000337015
ATP1A2	-0.591642	3.05624e-06	0.000337015
IRX1	-1.642	3.15317e-06	0.000342338
SIGLEC8	0.511925	3.16942e-06	0.000342338
MAMDC2	-0.772414	3.1723e-06	0.000342338
AAAS	0.524655	3.17467e-06	0.000342338
NR4A1	-0.997279	3.20373e-06	0.000343574
CD1C	-0.738235	3.22946e-06	0.000344441
ITFG3	0.343583	3.30416e-06	0.000350492
TNFSF4	0.733222	3.32641e-06	0.000350946
SCN9A	-0.388609	3.35658e-06	0.000352224
NACAP1	-1.02571	3.4712e-06	0.000362304
SAPCD1	0.889086	3.54779e-06	0.000368329
BCOR	0.40423	3.62037e-06	0.000373875
KIF15	0.815835	3.65354e-06	0.000375314
SGIP1	0.864588	3.7383e-06	0.000380654
MZT2B	0.547005	3.74452e-06	0.000380654
ADAMTSL2	0.709865	3.88458e-06	0.000392845
CEMIP	0.542936	4.03855e-06	0.000404104
TRMT5	0.411869	4.04697e-06	0.000404104
KLF14	0.302881	4.05802e-06	0.000404104
LRFN4	1.00468	4.20796e-06	0.000416908
ARL4A	-0.708597	4.2351e-06	0.000417478
RNF31	0.506827	4.31199e-06	0.000422079
RPL21P44	-1.05482	4.32502e-06	0.000422079
UNC5B	0.997281	4.4073e-06	0.000427969
ABCB8	0.389089	4.52203e-06	0.00043334
LEPRE1	0.512195	4.52256e-06	0.00043334
NCOA7	-1.10157	4.52922e-06	0.00043334
CDH11	0.741257	4.67692e-06	0.000443208
FAP	1.51376	4.67778e-06	0.000443208
PRKCH	-0.726746	4.84603e-06	0.000456931
SMAD9	-0.551776	4.87153e-06	0.000457128
NTRK2	-0.558911	5.12218e-06	0.000477586
PRPF40B	0.42604	5.13849e-06	0.000477586
CYS1	1.03347	5.2175e-06	0.000482631
MED22	0.253705	5.24302e-06	0.000482704
SCRG1	-0.966663	5.32001e-06	0.000486073
ATP5L2	-0.271678	5.33887e-06	0.000486073
NKX3-2	0.639746	5.41153e-06	0.000486073
SYT6	0.13536	5.47384e-06	0.000486073
TJAP1	0.518634	5.4892e-06	0.000486073
TMEM127	0.432089	5.49988e-06	0.000486073
RING1	0.612081	5.51015e-06	0.000486073
ASPN	1.87195	5.53805e-06	0.000486073
CENPJ	0.680323	5.54808e-06	0.000486073
BMP8A	0.609041	5.55053e-06	0.000486073
HOXC4	1.09475	5.55355e-06	0.000486073
TPT1	-0.525224	5.64723e-06	0.000490492
CATSPER1	0.359641	5.6543e-06	0.000490492
ARFGAP1	0.682317	5.70066e-06	0.000492325
EFEMP1	-1.15251	5.74876e-06	0.000494292
IQGAP3	1.15178	5.80195e-06	0.000496064
FOS	-1.59558	5.85038e-06	0.000496064
FN1	1.74543	5.87006e-06	0.000496064
ROR2	0.423743	5.87104e-06	0.000496064
PPP1R14A	-0.731163	5.96573e-06	0.000501725
HTRA3	0.972617	5.9895e-06	0.000501725
RPL13AP3	-0.721661	6.01515e-06	0.000501725
MICB	0.652399	6.13464e-06	0.00050782
CERCAM	0.677806	6.14193e-06	0.00050782
CBX8	0.454147	6.16628e-06	0.00050782
ATP13A5	-1.15392	6.2511e-06	0.000512347
PROS1	-0.638644	6.27374e-06	0.000512347
LINC00478	-0.63259	6.42614e-06	0.000522606
SFXN3	0.613249	6.47724e-06	0.000524576
COL8A1	1.61884	6.55043e-06	0.000528311
ZNF142	0.441287	6.59751e-06	0.000528585
SHC4	-0.813481	6.60799e-06	0.000528585
CH25H	-1.63033	6.67972e-06	0.000532142
TMEM145	0.843105	6.84032e-06	0.000542721
ARHGEF39	0.367444	7.01272e-06	0.000554147
ZNF732	-0.822304	7.34566e-06	0.000576608
FUZ	0.539791	7.35604e-06	0.000576608
LGALS2	-1.80221	7.67505e-06	0.000599206
CXCL14	-1.62301	7.77204e-06	0.000604361
SRPX2	1.20547	7.86775e-06	0.000608118
SLC18A3	0.542736	7.93744e-06	0.000608118
PDLIM1	-0.916169	7.97084e-06	0.000608118
FGF2	-0.614987	7.97087e-06	0.000608118
ABLIM1	-0.594488	7.97613e-06	0.000608118
PNRC1	-0.783741	8.08301e-06	0.000611788
DHX58	0.885239	8.08696e-06	0.000611788
ANTXR1	0.909161	8.1224e-06	0.000612097
MFAP2	1.17709	8.18221e-06	0.000614232
ZNF638	-0.426667	8.32074e-06	0.000622239
C16orf93	0.548479	8.40216e-06	0.000625929
JUN	-0.988409	8.54864e-06	0.000634419
ADORA2B	-1.00648	8.75835e-06	0.000647521
ENTPD8	1.51809	8.89125e-06	0.000654866
CILP	1.61117	9.38327e-06	0.000688506
NOS2	0.306483	9.47767e-06	0.000692828
FAM110D	-1.10878	9.61241e-06	0.000693956
TUBB2B	-1.1457	9.6755e-06	0.000693956
C12orf45	-0.452458	9.67717e-06	0.000693956
GUCY1A3	-1.22282	9.67989e-06	0.000693956
FGF7	-1.18169	9.68498e-06	0.000693956
RECQL4	1.25952	9.70642e-06	0.000693956
UBALD1	0.477091	9.96082e-06	0.000709545
KIF26B	0.483932	1.0053e-05	0.000713509
GJB2	1.54647	1.0109e-05	0.000714542
VNN2	-1.48637	1.01408e-05	0.000714542
PLCXD3	-0.694809	1.02184e-05	0.000717423
NME3	0.764782	1.04105e-05	0.000726927
NKAIN4	0.537326	1.04797e-05	0.000726927
HAMP	1.08214	1.04819e-05	0.000726927
ENPP2	-1.09838	1.05028e-05	0.000726927
UGP2	-0.48727	1.06949e-05	0.000737606
KIF23	0.689109	1.08144e-05	0.00074322
DLG2	-0.321163	1.11098e-05	0.000760847
RNPEP	0.698037	1.15484e-05	0.000786664
FCGR1B	1.28827	1.15674e-05	0.000786664
PDZK1IP1	-2.04967	1.17498e-05	0.000796291
STX4	0.350173	1.18539e-05	0.000796498
PABPC3	-0.963257	1.18972e-05	0.000796498
RSPO3	-1.0787	1.19135e-05	0.000796498
MAMDC4	0.612598	1.1916e-05	0.000796498
SPNS2	-1.51725	1.20849e-05	0.000803337
POLM	0.290003	1.21007e-05	0.000803337
GYPE	-0.31413	1.22788e-05	0.000810851
DCLK2	0.474285	1.2337e-05	0.000810851
ASTN1	-0.366228	1.23753e-05	0.000810851
HCFC1R1	0.61366	1.238e-05	0.000810851
HOXA1	0.139133	1.27444e-05	0.000830748
CELSR1	0.507235	1.2769e-05	0.000830748
RSAD2	0.800874	1.29865e-05	0.000842096
CXCL1	-1.98068	1.31087e-05	0.00084455
EP400NL	0.34583	1.31109e-05	0.00084455
IL6	-1.24801	1.3315e-05	0.000854879
EGR1	-1.3908	1.34435e-05	0.000860064
DGAT2	-1.29272	1.34839e-05	0.000860064
SERTAD2	-0.598103	1.37248e-05	0.000872445
AGPAT9	-0.854484	1.37675e-05	0.000872445
NOP9	0.276776	1.39665e-05	0.000882195
LRFN3	0.322137	1.40798e-05	0.000886484
MUCL1	-3.69793	1.42019e-05	0.000889489
C11orf24	0.631579	1.42601e-05	0.000889489
ZNF141	-0.665256	1.42643e-05	0.000889489
NUF2	0.860402	1.43841e-05	0.000894105
SOX12	0.493822	1.47132e-05	0.000910405
EEF1B2	-0.424876	1.47396e-05	0.000910405
RPS12	-0.558652	1.49361e-05	0.000919632
FOSB	-1.9113	1.51568e-05	0.000930287
NPNT	1.5524	1.52537e-05	0.000933299
NID2	0.69064	1.54577e-05	0.000942823
COL4A4	-1.27024	1.5664e-05	0.000951441
SLC7A9	0.477984	1.56965e-05	0.000951441
ANKFY1	0.318165	1.58898e-05	0.000960175
PCNXL3	0.402297	1.59763e-05	0.000962425
FAM72D	0.591906	1.61141e-05	0.000967737
MXD3	0.456387	1.62378e-05	0.000972178
ZNF530	0.559354	1.64504e-05	0.000981894
C16orf13	0.419752	1.67301e-05	0.000995541
MMP2	1.02337	1.69853e-05	0.00100766
C6orf1	0.473153	1.71565e-05	0.00101473
MAFF	-0.923857	1.72733e-05	0.00101855
RBM14	0.314393	1.76452e-05	0.00103735
PORCN	0.405178	1.81929e-05	0.00106633
PTGFR	-0.925984	1.85819e-05	0.00108352
ANXA2	-0.846011	1.86094e-05	0.00108352
CCL23	-0.600783	1.87e-05	0.00108352
ANK2	-0.513024	1.87081e-05	0.00108352
RPL28	0.427945	1.89963e-05	0.00109511
CNOT10	0.328806	1.90205e-05	0.00109511
RAD9A	0.748227	1.93342e-05	0.00110826
STEAP4	-1.42249	1.93626e-05	0.00110826
CFLAR	-0.329359	1.95186e-05	0.00111393
SEL1L3	-1.17188	1.9609e-05	0.00111583
HERC3	-0.23123	1.97668e-05	0.00112085
RPL5	-0.657554	1.98122e-05	0.00112085
ZER1	0.358856	2.0307e-05	0.00114553
P2RX4	0.738056	2.03954e-05	0.00114719
RNASEH2A	0.612568	2.04688e-05	0.00114802
EDNRB	-0.321185	2.05499e-05	0.00114926
SOCS3	-1.22225	2.1017e-05	0.00116979
HNRNPL	0.41916	2.10488e-05	0.00116979
RPAP1	0.353774	2.10968e-05	0.00116979
MICALL2	0.710546	2.21398e-05	0.00122249
MET	-1.31275	2.21725e-05	0.00122249
SLC22A15	0.611363	2.26954e-05	0.0012478
C5orf55	0.420328	2.29567e-05	0.00125832
SLC15A3	0.879775	2.30156e-05	0.00125832
CSMD2	0.203527	2.30963e-05	0.0012592
TSPAN8	-2.38533	2.35304e-05	0.00127817
FOXQ1	1.05077	2.35782e-05	0.00127817
GP1BA	0.273025	2.36407e-05	0.00127817
NEK2	0.884569	2.40984e-05	0.00129931
SYNM	-1.6207	2.43416e-05	0.00130537
LOC100240734	0.647674	2.43445e-05	0.00130537
TMEM156	-0.589283	2.4608e-05	0.00131589
ACYP2	-0.55446	2.49299e-05	0.00132946
ARHGAP1	0.475933	2.50411e-05	0.00133084
ABCA8	-0.877121	2.50922e-05	0.00133084
COL11A1	0.459428	2.55321e-05	0.0013505
FAM173A	0.508407	2.5635e-05	0.00135228
CFP	-1.19743	2.61289e-05	0.00137264
TGFBR2	-0.76757	2.61616e-05	0.00137264
PRR24	0.409945	2.66238e-05	0.00139314
TBCB	0.404655	2.7097e-05	0.00141143
DDX11	0.528861	2.71179e-05	0.00141143
CEP164	0.299098	2.72694e-05	0.0014148
RCE1	0.517794	2.73276e-05	0.0014148
SLC25A35	0.670325	2.75494e-05	0.00142251
DTX1	-0.675546	2.80013e-05	0.0014386
COL6A1	1.25294	2.81348e-05	0.0014386
HTT	0.498979	2.81687e-05	0.0014386
ITGA2	-0.578949	2.8217e-05	0.0014386
NPR1	-0.521547	2.82296e-05	0.0014386
ST13	-0.410653	2.8831e-05	0.00146543
PPP1CB	-0.524246	2.90019e-05	0.00147029
RUFY3	-0.414169	2.91781e-05	0.00147078
BRINP3	-1.94788	2.92723e-05	0.00147078
PDE4B	-1.25774	2.9363e-05	0.00147078
SC5D	-0.529678	2.93701e-05	0.00147078
ESPL1	0.785758	2.94542e-05	0.00147078
MPHOSPH6	-1.14414	2.94637e-05	0.00147078
ADAMTS16	0.743482	2.99457e-05	0.0014876
RPL11	-0.621908	2.99532e-05	0.0014876
ZNF683	1.16728	3.02539e-05	0.00149279
RPL29P2	-0.792049	3.02649e-05	0.00149279
POLE2	0.523403	3.02872e-05	0.00149279
FASTK	0.507696	3.09871e-05	0.00152344
NAA38	0.222974	3.10978e-05	0.00152504
GDI1	0.533887	3.1255e-05	0.00152891
FAM133B	-0.281917	3.14476e-05	0.00153101
SLX4	0.560809	3.14547e-05	0.00153101
NOB1	-0.440924	3.16494e-05	0.00153665
SMPD4	0.535552	3.1834e-05	0.00154178
PPAP2B	-0.825716	3.20504e-05	0.00154801
RELN	-0.640522	3.21213e-05	0.00154801
TRIM59	0.651548	3.25094e-05	0.00156285
ACKR4	0.842758	3.31179e-05	0.0015882
IFFO2	-0.759643	3.33058e-05	0.00159329
RASA2	-0.41077	3.34517e-05	0.00159562
SIGLEC9	0.250773	3.35846e-05	0.00159562
CHD8	0.415096	3.35997e-05	0.00159562
NFIB	-0.653186	3.39981e-05	0.00161062
RPS27A	-0.546336	3.46723e-05	0.00163858
CD200	-0.530301	3.50707e-05	0.00165341
HOXC5	0.638748	3.55336e-05	0.00167119
DRAP1	0.471549	3.56521e-05	0.00167274
SCARF2	0.489455	3.58916e-05	0.00167669
DEFB1	-1.73399	3.60489e-05	0.00167669
ITGB8	-0.893008	3.60765e-05	0.00167669
CX3CL1	-0.972098	3.60801e-05	0.00167669
GFRA2	-0.789339	3.62807e-05	0.0016798
CIART	0.588304	3.6319e-05	0.0016798
IGF1	-0.998986	3.64904e-05	0.00168374
IMPG1	0.175479	3.66437e-05	0.00168682
CORO7	0.519618	3.68914e-05	0.00168864
CDC25C	0.638213	3.70216e-05	0.00168864
ZNF469	1.06653	3.70267e-05	0.00168864
C14orf93	0.433941	3.70293e-05	0.00168864
SLC27A6	-0.822473	3.71597e-05	0.00169064
FASTKD2	-0.415117	3.73205e-05	0.00169401
SERPINH1	1.00457	3.77236e-05	0.00170625
C16orf59	0.84913	3.77651e-05	0.00170625
LINC00922	0.790078	3.79394e-05	0.00170963
ALX3	0.25264	3.8015e-05	0.00170963
SUCLG1	-0.579301	3.82008e-05	0.00171403
DLEU7	0.230962	3.84641e-05	0.00171917
LARP1	0.35387	3.84915e-05	0.00171917
POLD1	0.543392	3.86715e-05	0.00172327
BRD2	0.417811	3.99545e-05	0.00177416
SLC29A3	0.469859	3.99955e-05	0.00177416
HSPBP1	0.459645	4.06005e-05	0.00179692
TMTC1	-0.795637	4.0871e-05	0.0018048
RNF213	0.593829	4.14045e-05	0.00182423
PIDD	0.691504	4.16925e-05	0.00183069
SYNJ2	0.223633	4.17387e-05	0.00183069
MMRN1	-1.33236	4.19423e-05	0.00183119
CXCL2	-1.53525	4.20039e-05	0.00183119
SMARCD1	0.415638	4.20316e-05	0.00183119
NEDD8	0.352861	4.2254e-05	0.00183678
DNASE1L2	0.563858	4.26854e-05	0.00185141
COMMD4	0.373131	4.37436e-05	0.00188351
MYCBP2	-0.730502	4.39021e-05	0.00188351
KIFC1	0.468593	4.41039e-05	0.00188351
PPA1	-0.765889	4.41301e-05	0.00188351
YY1	0.278902	4.41572e-05	0.00188351
PSMC3IP	0.576024	4.41613e-05	0.00188351
PALMD	-0.875873	4.41729e-05	0.00188351
RASSF5	-0.865515	4.42112e-05	0.00188351
SALL1	0.226308	4.42941e-05	0.00188351
ZNF512B	0.759593	4.47557e-05	0.00189901
C1QB	0.95101	4.48887e-05	0.00190052
IGBP1	-0.395807	4.55371e-05	0.00191803
TFR2	0.397376	4.55693e-05	0.00191803
SIGLEC1	0.697039	4.56076e-05	0.00191803
ETS2	-0.7717	4.56956e-05	0.00191803
KRT6C	-1.04177	4.65242e-05	0.00194863
PITPNC1	-0.483275	4.70631e-05	0.001961
SFMBT1	0.443882	4.70798e-05	0.001961
DFFB	0.226216	4.71211e-05	0.001961
GNB3	0.425773	4.73381e-05	0.00196584
SCARNA9	-1.07832	4.75922e-05	0.0019722
CR1	-0.583744	4.77153e-05	0.00197311
SLC6A12	0.321409	4.81356e-05	0.00198628
ICAM3	-0.708674	4.8394e-05	0.001992
CD300LG	-0.324084	4.84783e-05	0.001992
USP40	0.492994	4.96766e-05	0.00203695
CFI	-0.818124	4.98144e-05	0.00203832
DUSP1	-1.07325	5.01584e-05	0.0020481
RABAC1	0.47844	5.0493e-05	0.00205746
SLC16A3	0.946055	5.0663e-05	0.00206008
SIGIRR	0.505613	5.0859e-05	0.00206375
TMEM109	-0.592851	5.11262e-05	0.0020676
CDCA3	0.788278	5.11657e-05	0.0020676
PUS3	-0.413527	5.17363e-05	0.00208634
PPAP2A	-0.708484	5.19479e-05	0.00209056
RAE1	0.481666	5.29354e-05	0.00212291
ATP5F1	-0.502465	5.3032e-05	0.00212291
PINX1	-0.36035	5.30782e-05	0.00212291
TFAP2B	-2.13751	5.38784e-05	0.00214837
ZSWIM2	0.194538	5.403e-05	0.00214837
SETD1A	0.34239	5.40451e-05	0.00214837
APOC1	1.43497	5.44099e-05	0.00215848
TTC8	0.492471	5.48583e-05	0.00217185
INCA1	0.317614	5.52051e-05	0.00217804
OSBPL6	0.610621	5.53169e-05	0.00217804
MDC1	0.480862	5.53494e-05	0.00217804
AGRP	0.305573	5.61533e-05	0.0021993
EGR2	-0.982024	5.61919e-05	0.0021993
SLC9A8	0.666378	5.62275e-05	0.0021993
APOC4	0.281955	5.64239e-05	0.00220256
SF3B1	-0.431084	5.67405e-05	0.00220632
PARP10	0.743221	5.67463e-05	0.00220632
ZNF493	-0.432989	5.6963e-05	0.00221035
IER5	-0.630609	5.80186e-05	0.00224684
GIGYF1	0.349127	5.82995e-05	0.00225325
STAT1	0.923183	5.86794e-05	0.00226345
PKMYT1	0.954842	5.88685e-05	0.00226626
TSPAN6	-0.868905	5.90794e-05	0.00226991
KIF14	0.867608	5.93462e-05	0.00227568
DPM2	0.278665	5.94814e-05	0.00227639
DDX6	-0.462491	5.97045e-05	0.00228045
NTF4	-0.5904	5.98421e-05	0.00228125
SMIM12	-0.448267	6.01846e-05	0.00228983
PDE1C	-0.57646	6.04815e-05	0.00229665
ZKSCAN1	-0.598015	6.08195e-05	0.002305
COL1A2	1.4282	6.13077e-05	0.002319
CSPP1	0.572987	6.17596e-05	0.00232847
GNE	-0.858414	6.17967e-05	0.00232847
CNOT3	0.349088	6.20692e-05	0.00233423
PLXNC1	0.695991	6.22167e-05	0.00233528
PELI3	0.525599	6.23439e-05	0.00233556
PPP1R16A	0.736985	6.2515e-05	0.00233749
CTSB	0.638016	6.26366e-05	0.00233755
C6orf47	0.611357	6.3021e-05	0.00234741
MMP1	2.0771	6.34068e-05	0.00235728
RGS1	1.07335	6.44667e-05	0.00239213
CTSG	-1.20482	6.47197e-05	0.00239696
PDXDC2P	0.692667	6.48937e-05	0.00239885
MED25	0.458675	6.6237e-05	0.00244388
PKHD1L1	-0.401562	6.64692e-05	0.00244518
CLU	-1.47997	6.65309e-05	0.00244518
RBCK1	0.518294	6.6648e-05	0.00244518
RGS11	1.27302	6.82542e-05	0.00249857
BMP1	0.323082	6.83592e-05	0.00249857
RPL24	-0.356342	6.86327e-05	0.00250388
ACTA1	-1.38167	6.94333e-05	0.00252836
LEMD2	0.343521	7.00753e-05	0.00254698
MEF2BNB	0.370233	7.08248e-05	0.00255789
FAM73B	0.37358	7.10497e-05	0.00255789
GLTSCR1	0.319159	7.10634e-05	0.00255789
MYOZ2	-0.10924	7.11119e-05	0.00255789
ROCK2	-0.547851	7.13571e-05	0.00255789
DAPK2	0.631023	7.13733e-05	0.00255789
NECAB2	0.184459	7.13979e-05	0.00255789
WRAP73	0.414623	7.14239e-05	0.00255789
SDK2	-0.36448	7.19122e-05	0.00256689
DUSP22	-0.325648	7.19382e-05	0.00256689
FREM1	-0.490542	7.26533e-05	0.00258768
LINC00152	0.708006	7.32783e-05	0.00260193
LAMTOR2	0.543335	7.33202e-05	0.00260193
GSDMD	0.634273	7.41057e-05	0.00262504
SLC5A2	0.2445	7.46583e-05	0.00263982
STARD3	1.03488	7.48882e-05	0.00264316
FAM177A1	0.366637	7.52921e-05	0.00264812
MATN2	-1.05552	7.53e-05	0.00264812
GRIA4	-0.388749	7.5919e-05	0.00266357
NFIL3	-0.88968	7.60123e-05	0.00266357
STOX2	-0.645245	7.62575e-05	0.00266737
CMTM3	0.738487	7.68179e-05	0.00267361
JAK1	-0.358696	7.68466e-05	0.00267361
FIGF	-1.02744	7.68469e-05	0.00267361
RBM45	0.316249	7.70404e-05	0.00267558
LGALS1	1.03136	7.77687e-05	0.00269607
LMCD1	0.859037	7.81591e-05	0.00270481
SEMA5B	0.360587	7.85971e-05	0.00270687
SCAF1	0.469915	7.86133e-05	0.00270687
MYOM3	-0.291093	7.87409e-05	0.00270687
IRF2BP1	0.364585	7.87736e-05	0.00270687
SMARCA2	-0.459352	7.97232e-05	0.00273469
LDLRAD4	1.01378	8.04675e-05	0.00275538
IFI35	0.576442	8.1134e-05	0.00277333
SMCO2	0.716379	8.21179e-05	0.00280206
NCAPH2	0.361703	8.32123e-05	0.00283445
FMN1	0.315938	8.35046e-05	0.00283945
H2AFB1	0.225982	8.41356e-05	0.00285593
SDPR	-0.950183	8.44079e-05	0.0028602
MPP6	-0.503515	8.5134e-05	0.0028798
DAZAP1	0.232639	8.54596e-05	0.00288402
GPX1	0.791377	8.55543e-05	0.00288402
RRAD	-0.983657	8.73878e-05	0.00294075
SAA2	-1.26507	8.75391e-05	0.00294077
MPEG1	-0.995492	8.82925e-05	0.00296098
SFTPA1	0.24654	8.92686e-05	0.00298858
BRCA1	0.489787	8.96116e-05	0.00299194
SCARA5	-0.728656	8.96753e-05	0.00299194
SLC2A4RG	0.68717	8.9959e-05	0.00299628
TLL2	0.157776	9.13256e-05	0.00303368
TSC22D1	-0.687323	9.13926e-05	0.00303368
RMI1	0.479275	9.18825e-05	0.00304476
INO80E	0.443864	9.23682e-05	0.00305204
HIBCH	-0.273439	9.25426e-05	0.00305204
PROM1	-1.7257	9.25713e-05	0.00305204
CAPN6	-0.974437	9.35575e-05	0.00307248
ZNF121	-0.421566	9.37101e-05	0.00307248
CR2	-1.72687	9.39756e-05	0.00307248
YBX2	1.27763	9.43876e-05	0.00307248
LOC81691	0.517667	9.44602e-05	0.00307248
S100A9	-2.76232	9.47435e-05	0.00307248
CCL19	-2.02352	9.48413e-05	0.00307248
NINJ2	0.687321	9.48435e-05	0.00307248
LY6H	0.364601	9.48644e-05	0.00307248
AKR1B10	-2.19427	9.4879e-05	0.00307248
AOX1	-0.8719	9.49231e-05	0.00307248
RPSAP52	-0.632781	9.54811e-05	0.00308178
KIAA1462	0.757622	9.55261e-05	0.00308178
MC3R	0.183487	9.58567e-05	0.00308735
NEURL4	0.324138	9.63484e-05	0.00309807
GABPB1	0.300614	9.6892e-05	0.00311042
RARRES3	1.27302	9.83952e-05	0.00315349
CAV2	-0.192102	9.86704e-05	0.00315713
RAB43	-0.27061	9.94667e-05	0.0031774
CNIH3	0.81679	9.96415e-05	0.00317778
SCARB1	0.857022	0.000100412	0.00319715
HAUS5	0.404758	0.000100625	0.00319868
IL8	-0.965849	0.000101444	0.00321947
LYVE1	-1.03969	0.000103262	0.00327186
NUSAP1	0.816093	0.000104602	0.00330463
AKR1B15	-2.0747	0.000104732	0.00330463
VASH1	0.748687	0.000104919	0.00330463
CD44	-0.822273	0.000104973	0.00330463
LOC441666	-0.544866	0.000106235	0.00333656
PRNP	-0.765867	0.000106475	0.00333656
GOLGA1	0.223804	0.000106501	0.00333656
MAGOHB	0.335933	0.00010673	0.00333839
ST3GAL5	-0.852673	0.00010718	0.00334155
EVPLL	0.568923	0.000107185	0.00334155
TRIM68	-0.915776	0.000107345	0.00334155
GJB6	-0.154384	0.000108008	0.00335686
GPR183	-1.07131	0.000108507	0.003367
FPR3	1.11201	0.00010897	0.00337381
ATAD2	0.893974	0.000109157	0.00337381
OASL	0.987628	0.000109245	0.00337381
AZGP1	-1.45402	0.000109439	0.00337445
HSPB6	-0.716196	0.000110269	0.00339469
RPL7L1	-0.448887	0.000111827	0.00343724
SPDYE4	0.254229	0.00011226	0.00344512
CD79A	-0.918737	0.000113438	0.00346965
ARHGAP33	0.333643	0.000113542	0.00346965
CTHRC1	1.32359	0.000113697	0.00346965
HEMK1	0.435369	0.000114093	0.00346965
BGLAP	0.432344	0.000114101	0.00346965
RHEBL1	0.526939	0.00011415	0.00346965
POLA1	0.486705	0.000114494	0.00346965
RPL37	-0.341265	0.000114501	0.00346965
TPX2	0.892204	0.000114659	0.00346965
CCDC178	-0.240997	0.000116222	0.00350634
TM4SF18	-0.839893	0.000116231	0.00350634
PTPRD	0.933344	0.000116563	0.00350696
WDR13	0.264005	0.000116611	0.00350696
ISLR	0.988177	0.000117343	0.00351968
RAB11FIP3	0.497303	0.000117395	0.00351968
TLR10	-1.04856	0.000118179	0.00353777
L3MBTL4	-0.309807	0.000118586	0.0035445
MEOX2	-0.624514	0.000119241	0.00355376
ITPK1	0.174511	0.00011926	0.00355376
HSD11B2	0.855959	0.000119614	0.00355888
SCN4B	-0.735196	0.00012043	0.00357772
SEPP1	-0.859991	0.000121174	0.00359435
COPZ1	0.449812	0.000121654	0.0036004
PARP4	-0.360682	0.000121747	0.0036004
SLC20A1	0.52522	0.00012227	0.00361022
RPL29	-0.586073	0.000122607	0.00361022
LIF	-0.684935	0.000122737	0.00361022
MARVELD1	0.84527	0.000122819	0.00361022
GLE1	0.294354	0.000124434	0.00364713
BUB1	0.686262	0.000124449	0.00364713
RUSC2	0.460936	0.000125306	0.00366675
BGN	0.846278	0.000126611	0.0036994
FAM222A-AS1	0.288697	0.000127209	0.00371131
CPXM2	-0.616582	0.000130409	0.003799
E2F7	0.462381	0.000131734	0.00383186
STIM2	-0.25809	0.000132107	0.003837
EPB41L1	0.529217	0.000132335	0.00383792
ENO2	0.699047	0.000133107	0.0038541
HJURP	0.865173	0.000133288	0.0038541
COL14A1	-0.875826	0.000133964	0.0038679
IFIT3	1.06831	0.000134974	0.00389131
GREB1L	0.980526	0.000138686	0.00399244
LZTR1	0.440368	0.000139099	0.00399703
CAPN15	0.542117	0.000139255	0.00399703
S100B	-0.494911	0.000139782	0.00400625
MMP14	1.04996	0.000140813	0.00402989
C3orf58	-0.538535	0.000141065	0.0040312
ZNF444	0.555878	0.000141918	0.00404964
RANBP2	-0.468072	0.000142218	0.00405227
IFIT1	1.31765	0.000142692	0.00405987
EOGT	-0.286719	0.000144076	0.00408768
IGFBPL1	0.458028	0.000144222	0.00408768
SMARCC2	0.404852	0.000144298	0.00408768
BCAS4	0.673675	0.000146477	0.00414339
TDP2	0.383803	0.000146875	0.00414376
MBD6	0.620817	0.000147084	0.00414376
SLC38A11	-0.556565	0.000147295	0.00414376
AP2A1	0.414791	0.000147417	0.00414376
PGM5	-0.582465	0.000147566	0.00414376
ANKRD44	-0.597965	0.000147908	0.00414376
TNFSF14	-1.01643	0.000147976	0.00414376
LRRC29	0.18821	0.000148251	0.00414549
ANGPTL2	1.00957	0.000149402	0.00416269
VIPAS39	0.321841	0.000149441	0.00416269
PAXIP1	0.562456	0.000149505	0.00416269
CPSF1	0.619675	0.0001511	0.0042011
LIFR	-0.699289	0.000151521	0.00420218
LEPREL2	0.988247	0.000151587	0.00420218
GPR35	0.202479	0.000151785	0.00420218
ASIC3	0.627767	0.000152095	0.00420481
CBFA2T2	0.345695	0.00015252	0.00420505
COX6B1	0.425028	0.000152687	0.00420505
SPAG8	0.329284	0.000153318	0.00420505
HSF4	0.589921	0.000153345	0.00420505
SCT	0.598538	0.00015335	0.00420505
CASP7	0.487281	0.000153397	0.00420505
NUP210	0.465111	0.00015362	0.00420526
AVP	0.555229	0.000154558	0.00422503
CD93	-0.698178	0.000155641	0.00424369
PI16	-1.8071	0.000155963	0.00424369
ASPM	0.686619	0.00015611	0.00424369
CEP152	0.396104	0.000156111	0.00424369
BLOC1S1	0.302057	0.000157802	0.00428369
LILRA6	0.887177	0.000158814	0.00430517
SPINK8	-1.79436	0.000159832	0.00432676
EHD3	-0.396606	0.000160535	0.00433977
GXYLT2	1.02937	0.000161128	0.0043498
FXYD1	-0.762202	0.000162318	0.00436841
SLC7A7	0.757557	0.000162471	0.00436841
HSD17B2	-1.74515	0.000162489	0.00436841
TRPM6	-0.399741	0.000163152	0.0043802
CHKB-AS1	0.496016	0.000163922	0.00438958
LENEP	0.188852	0.000163952	0.00438958
NTRK3	-0.438646	0.000164258	0.00439043
CFTR	-0.644233	0.000164499	0.00439043
DHX34	0.347659	0.000164712	0.00439043
HSPB1	0.60277	0.000164883	0.00439043
KAT2B	-0.500475	0.00016543	0.00439522
RPS7	-0.392448	0.000165513	0.00439522
DIRAS3	-0.915319	0.000166192	0.00440183
WDHD1	0.575072	0.000166213	0.00440183
CD19	-1.84675	0.000166596	0.00440474
CNR1	-0.904704	0.00016695	0.00440474
HELZ2	0.332824	0.000167	0.00440474
SKIL	0.646295	0.000167817	0.00442031
LCN12	0.301705	0.000169034	0.00444636
ISYNA1	0.792941	0.000170283	0.00446488
C6orf62	0.459999	0.000170318	0.00446488
FAM180B	-0.47713	0.000170424	0.00446488
EPN1	0.482369	0.000171427	0.00448515
PSRC1	0.601938	0.000172403	0.00450464
CCL17	-0.923057	0.000173467	0.00452638
SLC25A6	-0.522827	0.000174229	0.0045402
MEOX1	-0.416587	0.000175252	0.00455429
SPIB	-1.49099	0.000175261	0.00455429
TGM1	0.471955	0.00017547	0.00455429
VTN	0.280919	0.000176446	0.00456727
PIAS1	-0.349228	0.000176552	0.00456727
CNGA1	-0.469791	0.000176866	0.00456727
POSTN	1.51708	0.000176948	0.00456727
ABCB1	-0.457258	0.00017714	0.00456727
MYADM	0.429996	0.000178566	0.00459219
CLRN1	0.122721	0.000178578	0.00459219
ADAP2	0.723747	0.000181157	0.0046524
FNDC1	0.947238	0.000181901	0.00466537
ATP10A	0.399813	0.000182444	0.00466693
KYNU	-1.0572	0.000182477	0.00466693
ZMAT3	-0.371441	0.000182679	0.00466693
ZSWIM8	0.632791	0.000186016	0.00473336
MAFB	0.693171	0.000186059	0.00473336
DUX4	0.425099	0.000186168	0.00473336
CACNB2	-0.530663	0.00018625	0.00473336
DNAL1	0.513508	0.000186855	0.00474257
MCFD2	-0.316063	0.000188073	0.00476729
ILK	0.375163	0.000189983	0.00480946
MUC2	0.286745	0.000190314	0.00481159
HEATR4	0.614931	0.000190896	0.00482007
NRSN2	0.486712	0.000191315	0.0048244
ADAMTS13	0.473877	0.000192014	0.00483579
RHOBTB1	0.592667	0.00019241	0.00483951
ELOVL7	-0.689352	0.000192686	0.0048402
C2orf53	0.193131	0.000193037	0.00484281
AGFG1	-0.5994	0.000193437	0.00484661
FMO6P	-0.271147	0.000194012	0.00485478
MEIS3	0.351929	0.000195617	0.00488657
HAS3	-0.580432	0.000195783	0.00488657
ASS1	-1.24325	0.000196072	0.00488752
LTB	-1.76691	0.000197153	0.00490597
CABIN1	0.39012	0.000197314	0.00490597
NFE2L3	-0.913448	0.000197716	0.0049097
RCCD1	0.567935	0.000198241	0.00491648
DST	-0.495718	0.000199217	0.00493329
FAT4	-0.440546	0.000199558	0.00493329
CCDC144NL	0.889082	0.000199877	0.00493329
MAZ	0.363834	0.000200028	0.00493329
GATA3-AS1	1.75239	0.00020042	0.00493329
CLCN7	0.465872	0.000200435	0.00493329
INSIG2	-0.545699	0.000200886	0.00493815
SRL	-0.547062	0.000203049	0.00498505
RPL23AP64	-0.322233	0.000204305	0.00500959
ATP11C	-0.498221	0.000205605	0.00501614
CHRNB1	-0.390447	0.000205719	0.00501614
WDR5	0.23243	0.000205777	0.00501614
PHYHIP	-0.407441	0.000206123	0.00501614
IFI27	1.35301	0.000206195	0.00501614
C2orf48	0.828699	0.00020637	0.00501614
ZNF668	0.405735	0.000206371	0.00501614
PGAP2	0.451624	0.000207121	0.0050273
CLEC4GP1	-0.8976	0.000207346	0.0050273
GMEB1	0.439671	0.000208867	0.0050579
MVP	0.509589	0.00020915	0.00505848
E2F1	0.802309	0.000209466	0.00505985
GLI1	-0.698775	0.000210273	0.00507307
RPS10	-0.611286	0.000211026	0.00508495
DTX3	0.336301	0.000212995	0.00512606
SLC7A3	0.137187	0.000213342	0.00512809
FTSJ1	0.340974	0.000214924	0.00515613
CIT	0.490428	0.000215037	0.00515613
KIF20A	0.710936	0.000215313	0.00515641
S100A8	-2.92503	0.000215815	0.00516211
MIS18A	0.467118	0.000216829	0.00518002
TUBA1B	0.420788	0.000219004	0.00522558
HDAC10	0.440081	0.000219444	0.00522932
EMCN	-0.974027	0.000219849	0.00522932
HOXA11-AS	0.690021	0.000219965	0.00522932
TTLL5	0.266481	0.000220894	0.00524502
NPAS1	0.37532	0.000221692	0.0052462
FAM72A	0.499176	0.000221727	0.0052462
LOXL3	0.390044	0.00022175	0.0052462
DTL	0.879432	0.000222295	0.00525042
SCAND1	0.56143	0.000222489	0.00525042
COL6A3	0.719082	0.000222735	0.00525042
SLC6A14	-1.31313	0.000223702	0.00526685
PRAF2	0.426326	0.000226563	0.00532778
TMX4	-0.908413	0.000227654	0.00534167
TTC7B	0.66652	0.000227701	0.00534167
TMEM158	0.855457	0.000229055	0.00536698
KIAA1161	0.168896	0.000229622	0.00537281
GRIPAP1	0.285962	0.000229854	0.00537281
HTRA1	1.0346	0.000230662	0.00538524
CDK9	0.3821	0.000231266	0.00538949
KIAA0753	0.342061	0.000231396	0.00538949
ATP6AP1L	0.628173	0.000234473	0.00544763
CDC42BPB	0.399435	0.000234633	0.00544763
SLC37A2	0.375058	0.000234858	0.00544763
RAMP2	-0.255073	0.000235174	0.00544763
VIT	-0.55964	0.000235427	0.00544763
ACE2	-1.48435	0.000235899	0.00544763
RPL26	-0.43837	0.000236124	0.00544763
ABCA11P	-0.448638	0.000236393	0.00544763
PTGS2	-0.901269	0.000236404	0.00544763
SMAD7	0.440591	0.000237086	0.00545689
C9orf142	0.501586	0.000239686	0.00550646
PIF1	0.701829	0.000239804	0.00550646
ACOT1	0.531151	0.000240464	0.00551512
TOMM7	-0.553903	0.000241198	0.00552243
NRP2	0.291772	0.000241348	0.00552243
DOC2A	0.687547	0.000243139	0.00555466
STAR	-0.538851	0.000243326	0.00555466
WASF3	-0.810526	0.000244104	0.00555973
LAMB3	-1.08565	0.000244118	0.00555973
CDC14B	-0.401222	0.000244408	0.00555985
EIF3L	-0.576636	0.000245736	0.00557895
C9orf172	0.175867	0.000245819	0.00557895
C6orf89	0.2314	0.000246566	0.00558941
GPR37	-0.118849	0.000250462	0.00566226
MGP	-1.3929	0.00025062	0.00566226
C3	-1.10662	0.00025065	0.00566226
LINC00883	0.285773	0.000254859	0.00575067
FUT8	0.598661	0.00025682	0.00578824
ATXN2L	0.31574	0.000257648	0.0058002
ZNF213	0.342365	0.000259672	0.00583709
CDC45	0.774025	0.000259885	0.00583709
MSANTD1	0.15983	0.000260579	0.00584102
PRKD3	-0.601724	0.000260795	0.00584102
MRC1	-0.716825	0.000260958	0.00584102
BEX4	-0.609829	0.000261402	0.00584427
MS4A1	-1.53269	0.000261749	0.00584532
ROMO1	0.493459	0.000264152	0.00589226
RMI2	0.821811	0.000265011	0.0058987
LPIN1	-0.356027	0.000265046	0.0058987
PIGR	-2.09036	0.000265354	0.00589884
SIGLEC16	0.291358	0.000265949	0.0059038
FAM171A1	-0.465341	0.000266182	0.0059038
HDAC7	0.327757	0.000266914	0.00591033
TWF1	0.531224	0.000267082	0.00591033
LMF2	0.304846	0.000268735	0.0059274
DDX39A	0.425239	0.000269342	0.0059274
CHRDL2	-0.933926	0.000269399	0.0059274
IL17RD	-0.690173	0.00026953	0.0059274
HLF	-0.80853	0.000269544	0.0059274
SRRT	0.239817	0.000269676	0.0059274
ZWINT	0.802361	0.00027032	0.00593043
ID4	-0.75533	0.000270421	0.00593043
PZP	-0.434185	0.00027113	0.00593929
NCMAP	-0.903105	0.000273389	0.00597882
IL20	0.947662	0.000273547	0.00597882
CTTN	0.443777	0.00027429	0.00598836
DDX27	0.444532	0.00027535	0.00600478
RNF125	-0.637176	0.000276878	0.00603137
SAMD5	-0.794168	0.000277558	0.00603944
RAB31	0.950962	0.000278218	0.00604706
SMARCAL1	0.30283	0.000278651	0.00604973
AKAP4	0.176561	0.000280175	0.00607606
DSN1	0.457619	0.000281907	0.00610684
SUGT1	-0.398534	0.000282808	0.00611594
CHTF18	1.32759	0.000282954	0.00611594
B4GALNT4	0.808526	0.000283277	0.00611615
SGOL2	0.34448	0.00029047	0.00626452
ITIH5	-0.209127	0.000291339	0.00627633
CMPK2	0.50516	0.000294787	0.00634361
APBB3	0.41231	0.000295614	0.00634761
CSNK1A1L	-0.578337	0.000295623	0.00634761
MCTP1	-0.571479	0.000298015	0.00638612
SSR4	-0.403894	0.000298071	0.00638612
WDR90	0.52921	0.000298965	0.00639824
MYBBP1A	0.430183	0.00030095	0.00642888
MTFR2	0.66198	0.000301055	0.00642888
ZMYND10	0.597625	0.000302297	0.00644835
SLPI	-2.04645	0.000303586	0.00646877
SH2B2	-0.397768	0.000304085	0.00647233
TGFBR3	-0.737653	0.000306205	0.00651036
TMEM141	0.498162	0.000307122	0.00652276
FCGBP	-0.924198	0.000308826	0.0065518
CORIN	0.411839	0.000309701	0.00655548
PHF19	0.395325	0.000309802	0.00655548
SLC5A1	-1.82463	0.000310007	0.00655548
ARHGEF6	-0.33571	0.000310513	0.00655616
SLC25A28	0.347032	0.000310711	0.00655616
ATP11A	-0.655028	0.000311364	0.00656286
RMND5B	0.487341	0.000312894	0.00658798
NPEPL1	0.496264	0.000314465	0.00660918
MDN1	-0.33601	0.000314865	0.00660918
ZNF688	0.391604	0.00031518	0.00660918
ARID5B	-0.378247	0.000315573	0.00660918
GDF10	-0.86291	0.000315594	0.00660918
SDHD	-0.387723	0.000317655	0.00663832
DYNC1LI2	-0.459558	0.000317665	0.00663832
SIK2	-0.45384	0.000318199	0.00664235
FTL	0.660565	0.000318973	0.00665141
ATRIP	0.244856	0.000319883	0.00666326
BMP15	0.0728705	0.000320555	0.00667013
EPYC	0.41573	0.000320947	0.00667119
CLDN8	-0.981353	0.000322632	0.00669908
ANKRD28	0.501062	0.000323618	0.00671242
TCIRG1	0.712713	0.000324872	0.00673126
LYRM5	-0.451163	0.000327738	0.00678345
R3HDM2	0.398882	0.000328305	0.00678799
SCRIB	0.595566	0.000329621	0.00680799
RPL17	-0.543626	0.000330888	0.00682457
MCM3	0.392073	0.000331284	0.00682457
ANKS3	0.460729	0.000331473	0.00682457
AAGAB	0.355753	0.000333039	0.00684959
TEX29	0.280828	0.000334257	0.00685678
CARHSP1	0.517392	0.000334384	0.00685678
SNCA	-0.497756	0.000334443	0.00685678
KRTAP4-7	0.180289	0.000335774	0.00687685
CPNE7	1.30909	0.000337142	0.00689762
CNN1	-1.08168	0.000339788	0.00693149
PREPL	-0.470365	0.000340137	0.00693149
ABHD17B	-0.45915	0.000340142	0.00693149
ATP1A1	-0.387316	0.000340472	0.00693149
MAP3K12	0.351043	0.000340573	0.00693149
VPS16	0.338047	0.000342329	0.00695997
C2orf66	0.227014	0.000343133	0.00696906
PRR14	0.3414	0.000343576	0.00697082
KLHL8	-0.521042	0.00034416	0.0069754
SLCO2A1	-0.710327	0.000346922	0.00702409
CHL1	-0.388006	0.000347619	0.00703092
MIB2	0.278037	0.000351621	0.0071045
PTGDS	-0.901976	0.000352416	0.0071132
ZNF595	-0.624099	0.00035557	0.00716755
SMIM20	-0.444367	0.000355844	0.00716755
NR4A3	-1.04591	0.000356677	0.00717693
PWAR5	-0.32554	0.000357694	0.00718999
SMC2	0.334734	0.000362923	0.00728758
PARN	0.325764	0.000363867	0.00729903
CCHCR1	0.461271	0.000366174	0.00733777
CCDC74A	0.748913	0.000366871	0.0073442
LAG3	0.872773	0.000368151	0.00736227
HINT3	-0.495715	0.000368951	0.00737071
AXL	0.508438	0.000370468	0.00739344
DIP2C	0.247499	0.000371199	0.00739737
PAK7	-0.273748	0.000371589	0.00739737
HOXC9	0.809067	0.000371955	0.00739737
EPHA8	0.255578	0.000372181	0.00739737
ARHGDIG	0.236564	0.000373481	0.00741567
UHRF1	0.671379	0.000378741	0.00751246
MAVS	0.282351	0.000379965	0.0075291
CST2	0.585308	0.000381884	0.00755945
MRO	0.176435	0.000382878	0.00757144
NR2C2AP	0.379785	0.000384925	0.00760421
TMA7	-0.490639	0.000385722	0.00761225
SPACA6P	0.35778	0.000386752	0.00762487
TMEM154	-0.499293	0.000387669	0.00763523
EMR1	0.287567	0.000389089	0.00765549
DPYS	-0.437459	0.000392689	0.00771852
CKAP5	0.388188	0.000393444	0.00772
ZNF737	-0.483526	0.000393554	0.00772
KNTC1	0.594225	0.000394671	0.00773413
FOXB1	0.60799	0.000397171	0.0077722
FBXO46	0.427043	0.00039741	0.0077722
MRC2	0.862749	0.000398976	0.007795
EPG5	0.327429	0.000400321	0.00780658
FIBIN	0.796707	0.000400592	0.00780658
DACT1	1.01257	0.000400986	0.00780658
ZNF479	-0.65281	0.000401168	0.00780658
PDE7B	-0.569675	0.000402605	0.00782673
LRRC3B	-0.284752	0.000404527	0.00785628
NET1	0.558675	0.000406571	0.00788074
C1orf101	0.306285	0.000406948	0.00788074
VPS29	-0.313462	0.000407173	0.00788074
STAC3	0.687153	0.000407402	0.00788074
COX6C	0.735215	0.00040927	0.00790905
CD276	0.39907	0.000410044	0.00791615
TP63	-0.392569	0.000411756	0.00794083
RPS8	-0.410422	0.000412136	0.00794083
CCDC101	0.363144	0.000414997	0.00798807
WBSCR27	0.718436	0.000416493	0.00800898
ADAMTS6	0.365129	0.000417249	0.00801563
TICRR	0.501896	0.000418255	0.00802191
PLEC	0.381113	0.000418399	0.00802191
KMT2B	0.354372	0.00041965	0.00803267
KIAA0101	0.795439	0.000420064	0.00803267
ATF5	0.409126	0.000420292	0.00803267
ZNF302	0.372078	0.000420606	0.00803267
CD82	-0.893615	0.00042396	0.0080888
SPRY1	-0.628287	0.000425611	0.00811238
RUNDC3B	-0.525057	0.000427003	0.00813081
CXCR5	-1.22018	0.000427411	0.00813081
RP6-109B7.3	0.509455	0.000428197	0.00813676
HSPA8	-0.517714	0.000428558	0.00813676
PPP1R35	0.405544	0.000428981	0.00813689
ACADVL	0.506867	0.000431766	0.00818175
ARFGEF1	0.322574	0.000432933	0.00819592
EPHB2	0.268048	0.000434801	0.00821608
ZNF626	-0.488854	0.00043484	0.00821608
RPS29	-0.474679	0.00043616	0.00823304
LOXL4	-0.551982	0.000437241	0.00823894
EME1	0.761441	0.000437316	0.00823894
ZNF133	0.33336	0.000438057	0.00824494
COL4A3	-0.514616	0.000440906	0.00829057
KLHL13	-0.588132	0.000442494	0.00831241
KDM4B	0.478929	0.000446018	0.00837056
TNFRSF10A	-0.532333	0.000447163	0.00838399
COCH	-0.49057	0.000448657	0.00840393
AP1G2	0.611084	0.00044956	0.00840962
MOK	0.307036	0.000449823	0.00840962
RACGAP1P	0.232731	0.000451949	0.00844127
FERMT1	-0.288892	0.000452873	0.00845045
GPRASP2	-0.496631	0.000454259	0.00846104
GINS1	0.77395	0.000454307	0.00846104
ADAMTS14	1.05163	0.000456837	0.00850004
GPR68	0.797743	0.000459548	0.00853731
HES7	0.166641	0.000459715	0.00853731
TSACC	0.483853	0.000461333	0.00855922
TPRG1L	-0.641818	0.00046216	0.00856021
PQBP1	0.228138	0.000462264	0.00856021
TAF4	0.464377	0.000463344	0.00857208
RPL13A	-0.478211	0.000466146	0.00861576
KLF4	-0.769739	0.000467955	0.008641
SOSTDC1	-0.882665	0.000469891	0.00866722
RPL32P3	-0.213251	0.000470263	0.00866722
CKM	0.235999	0.000472151	0.00869382
ABI3BP	-0.624445	0.000478337	0.00879941
TACR2	0.221564	0.000479191	0.00880682
PPP1R32	0.374898	0.000480129	0.00881576
FIZ1	0.326477	0.000481315	0.00882696
C12orf61	0.195259	0.000481643	0.00882696
PRDM6	0.558026	0.000482129	0.00882758
PPARD	0.329512	0.000483997	0.00884589
RPS18	-0.468847	0.000484036	0.00884589
PLAC8	-0.735508	0.000486774	0.00887891
TELO2	0.427037	0.000487263	0.00887891
PIK3R1	-0.67821	0.000487575	0.00887891
POLL	0.303795	0.000487958	0.00887891
IL27RA	-0.688569	0.000488404	0.00887891
RILPL2	-0.440611	0.000488872	0.00887891
NREP	0.55676	0.000489428	0.00887891
TRIM5	-0.350062	0.000489482	0.00887891
TF	-0.907626	0.000490996	0.00888995
TMEM194A	0.497734	0.000491002	0.00888995
NABP1	-0.719666	0.000495803	0.00896856
PHLDB2	-0.308523	0.00049751	0.00898015
ZNF496	0.212237	0.000498462	0.00898015
FHAD1	0.237362	0.000498535	0.00898015
KRTAP5-9	0.205049	0.000498643	0.00898015
PTRHD1	-0.557721	0.000498744	0.00898015
CSGALNACT1	-0.7088	0.000499603	0.00898732
ZNF430	-0.368059	0.000500306	0.00899168
EIF3I	-0.418717	0.000504152	0.00905247
RPS25	-0.351527	0.000505638	0.00907082
LINC01096	0.252156	0.000507594	0.00909754
CCL21	-1.48234	0.000509539	0.00912402
RACGAP1	0.700317	0.000515416	0.00922079
SNHG11	0.31433	0.000520199	0.00929784
GDF15	-1.40792	0.000521097	0.00930339
INTS6	-0.256297	0.000521463	0.00930339
EVL	1.07097	0.000523607	0.00933311
PACS1	0.402752	0.000525538	0.00935705
RPL31	-0.324676	0.000525909	0.00935705
ADAM12	0.495585	0.000528352	0.00937741
BIN1	-0.618418	0.000529098	0.00937741
PCSK4	0.772372	0.000529439	0.00937741
FABP7	-1.61943	0.000529953	0.00937741
SLC35D3	0.300253	0.000530378	0.00937741
PPM1J	0.715817	0.000530431	0.00937741
NXNL2	0.519052	0.000530678	0.00937741
BTBD19	0.203266	0.000531081	0.00937741
MAP1LC3C	-0.254515	0.000531377	0.00937741
LIG1	0.55249	0.000533455	0.00940165
NAGA	0.313107	0.000533778	0.00940165
PCMTD1	-0.403038	0.000534196	0.00940165
TTLL6	0.13103	0.000536325	0.00943061
GLTSCR2	-0.491347	0.000539026	0.00946959
OGFR	0.348975	0.000540112	0.00948013
CEBPZ	-0.332681	0.000541777	0.00950082
ME1	-0.72398	0.000542831	0.00950499
RBM42	0.316391	0.000544013	0.00950499
ATP6V1E2	-0.566725	0.000544153	0.00950499
C5AR2	0.351411	0.000544426	0.00950499
BLM	0.608435	0.000544741	0.00950499
SPEM1	0.146446	0.000544937	0.00950499
RASSF7	0.669117	0.000546115	0.00951703
SLC15A2	-0.408509	0.000549169	0.00956172
TM4SF1	-1.00324	0.000550044	0.00956842
RHOT2	0.400174	0.000550934	0.00957535
LIPG	-0.403593	0.000551572	0.00957792
LOX	0.98282	0.000552385	0.0095835
C10orf82	0.697069	0.000553612	0.00958523
IFT43	0.363811	0.000553865	0.00958523
ADH1A	-1.29968	0.000554376	0.00958523
IFNAR2	-0.365561	0.000554448	0.00958523
COL8A2	0.738728	0.000555291	0.0095913
DGCR8	0.377318	0.000558145	0.00962841
MAGIX	0.286807	0.000558426	0.00962841
PDE4DIP	0.353309	0.000560335	0.00964522
RNF32	0.293134	0.000560389	0.00964522
CRIP1	0.77912	0.000563113	0.00968357
FAM150B	-0.65218	0.000564075	0.00969156
RASD1	-1.13578	0.000565126	0.00970108
POGZ	0.421203	0.000566884	0.00972271
SORBS2	-0.649446	0.000569829	0.00976464
AKT1S1	0.274762	0.000574625	0.0098336
UAP1L1	0.604815	0.000574861	0.0098336
ASMT	0.541534	0.000576027	0.00984028
IDUA	0.523671	0.00057626	0.00984028
POLQ	0.623807	0.000580884	0.00991057
RGS12	0.229737	0.000582444	0.00992418
CDK20	0.329737	0.000582699	0.00992418
PLAUR	0.587783	0.000584373	0.00994403
ITGA6	-0.660116	0.000585175	0.00994513
SH3GL1	0.326329	0.000585457	0.00994513
NUP107	0.661354	0.00058679	0.00994746
JMJD1C	-0.294695	0.000587032	0.00994746
FAM86FP	0.315611	0.000587123	0.00994746
TGFBI	0.87278	0.000588123	0.00995575
URM1	0.174673	0.000589583	0.00997183
LRRC70	-0.503991	0.000592127	0.00999982
BLK	-1.28846	0.000592868	0.00999982
CAT	-0.42884	0.000593211	0.00999982
TTI1	0.306638	0.000593288	0.00999982
GNB4	0.537235	0.000594854	0.0100113
SYNE1	-0.265379	0.000594997	0.0100113
JUNB	-0.630563	0.000596745	0.0100268
AP5S1	0.358946	0.000596941	0.0100268
NUCKS1	0.336687	0.000598563	0.0100454
CST1	0.777579	0.000600805	0.0100743
ZNF438	0.532737	0.000602839	0.0100998
ZNF775	0.454987	0.000603361	0.0100998
ARMC9	0.492145	0.000604476	0.0101098
PGAM4	-0.424961	0.000608001	0.0101576
AADACL2	-0.166956	0.000608373	0.0101576
ZNF709	-0.401657	0.000612901	0.0102214
KIF18A	0.448533	0.000613241	0.0102214
DEPDC7	0.484536	0.000614055	0.0102262
GLTPD2	0.258202	0.00061538	0.0102395
ANLN	0.75968	0.000619388	0.0102975
RAD54L	0.681431	0.000622345	0.0103378
IL4I1	1.19922	0.000623753	0.0103524
ARHGAP11B	0.514415	0.000625444	0.0103581
DDX60L	0.549752	0.000625656	0.0103581
C1orf35	0.495082	0.000625691	0.0103581
FAM66D	-0.327645	0.000628212	0.010391
ANKRD23	0.319138	0.00063001	0.0104071
CUL9	0.29246	0.000630603	0.0104071
BCKDHB	-0.392075	0.000631264	0.0104071
ZNF182	0.357873	0.000631419	0.0104071
BNC2	0.462572	0.000631907	0.0104071
POMT2	0.302218	0.00063238	0.0104071
METTL17	0.448309	0.000635521	0.0104454
PTPDC1	0.399463	0.000635777	0.0104454
SETD5	0.264236	0.000638371	0.0104792
RFC5	0.487666	0.00063974	0.010492
TMEM42	0.550815	0.000640226	0.010492
DDX26B	-0.538295	0.00064231	0.0105173
CAPZB	0.181902	0.000645288	0.0105572
MIR503HG	0.576207	0.00064622	0.0105636
LRRC3	0.262537	0.000648913	0.0105987
MYLPF	-0.436628	0.000649474	0.010599
EYA2	0.847427	0.000651167	0.0106178
PRICKLE4	0.259828	0.000652924	0.0106375
ST5	0.480578	0.000655601	0.0106722
C9orf37	0.265786	0.000656801	0.0106829
DUSP6	-0.835421	0.000660156	0.0107285
RRNAD1	0.37973	0.000661478	0.010741
PRPF31	0.362999	0.00066218	0.0107435
BANF1	0.46353	0.000663375	0.010754
EPAS1	-0.606106	0.000664148	0.0107575
CHTF8	-0.729573	0.00066629	0.0107775
METTL7A	-0.498047	0.000666483	0.0107775
CDO1	-0.788382	0.000667075	0.0107781
GREB1	0.937668	0.000668586	0.0107928
PRNT	0.143884	0.000669087	0.0107928
SRMS	0.317482	0.000672676	0.0108311
BAI2	0.863844	0.000672706	0.0108311
SHH	0.268366	0.000673131	0.0108311
C9orf69	0.242833	0.000675332	0.0108576
KLHDC8A	0.289184	0.000675928	0.0108582
RPL39	-0.324296	0.000677594	0.0108761
AHSP	0.146969	0.000681668	0.0109282
UBR7	0.436947	0.000681961	0.0109282
GCKR	0.0863005	0.000683212	0.0109353
ATAD5	0.48584	0.00068369	0.0109353
TTN	-0.429028	0.000684191	0.0109353
MKI67	0.530745	0.000684649	0.0109353
PCDHB19P	-0.254778	0.000685692	0.010943
OCEL1	0.500921	0.000688324	0.0109719
DVL3	0.319292	0.000688623	0.0109719
SDR39U1	0.393819	0.000694854	0.0110621
SLC22A6	0.139732	0.000699562	0.011128
MMGT1	-0.596347	0.000702194	0.0111505
SLC7A8	0.588994	0.00070266	0.0111505
NOC4L	0.341505	0.000702688	0.0111505
HAVCR2	0.439901	0.000703958	0.0111615
CTU1	0.325543	0.000706879	0.011194
WDFY2	-0.365458	0.000707659	0.011194
ELP4	0.321626	0.000707946	0.011194
ACOT4	0.690429	0.000708302	0.011194
GARS	-0.620692	0.000710333	0.0112141
NAP1L5	-0.420242	0.000710889	0.0112141
CMTM8	0.521664	0.000712493	0.0112141
PIGT	0.442857	0.000712684	0.0112141
SPIDR	0.611451	0.000712821	0.0112141
RPL10L	-0.548395	0.000713017	0.0112141
RHBDD3	0.249915	0.000716688	0.011246
RIMS4	1.15156	0.00071712	0.011246
CEP290	0.395939	0.000717249	0.011246
LARS	-0.30636	0.00071735	0.011246
MRPL28	0.370505	0.00072033	0.0112765
SNORA10	0.571813	0.000720452	0.0112765
WTAP	-0.393263	0.00072213	0.0112937
UQCC1	0.285926	0.000722851	0.0112959
WDR24	0.46912	0.000725187	0.0113234
ODF2	0.406263	0.000726411	0.0113334
PGM1	-0.708467	0.000727343	0.0113389
THPO	0.214367	0.000732992	0.0114089
TCF23	0.396186	0.000733004	0.0114089
GPR84	0.359549	0.00073437	0.0114211
ERCC3	0.303535	0.000735801	0.0114342
LBX2-AS1	0.543837	0.000738007	0.0114594
TTC9B	0.248679	0.000741986	0.011512
SLC22A5	0.550217	0.000742607	0.0115125
WDR73	0.282438	0.000744899	0.0115388
CLCN2	0.431671	0.000747372	0.0115542
ACTBL2	-0.615764	0.000747505	0.0115542
NR1H3	0.523484	0.000747777	0.0115542
HPSE	0.376396	0.000748256	0.0115542
MERTK	0.478009	0.000750074	0.0115731
KMO	-0.90535	0.00075459	0.0116332
BATF2	0.888069	0.00075573	0.0116332
MAML1	0.194118	0.000755759	0.0116332
ZBTB48	0.333095	0.000757474	0.0116504
IRF4	-0.717961	0.00076387	0.0117385
PHF6	-0.411832	0.000764401	0.0117385
NDUFA3	0.414562	0.000773751	0.0118727
SEC23A	0.405066	0.00077603	0.0118983
CENPP	0.528889	0.000778174	0.0119218
FCRL1	-0.747882	0.000782135	0.0119731
ITCH	0.385483	0.000785464	0.0120134
ZNF324	0.396323	0.000785996	0.0120134
DISC1	-0.268907	0.00078797	0.0120341
CLASP2	0.205762	0.000788842	0.012038
TAMM41	0.411538	0.0007927	0.0120874
PRKCB	-0.799179	0.000794157	0.0120928
C1orf200	-0.230355	0.00079438	0.0120928
BTF3	-0.445756	0.000794979	0.0120928
OTOP1	0.118213	0.000795766	0.0120928
NDUFA8	0.311237	0.00079615	0.0120928
IFT80	0.398431	0.000796959	0.0120957
CAV1	-0.911997	0.000798021	0.0121024
SIN3A	0.35887	0.000798765	0.0121043
POTEM	0.648492	0.000799511	0.0121062
NACA	-0.282693	0.000800232	0.0121077
CCNK	0.322655	0.000800954	0.0121092
IL19	0.244726	0.000804531	0.0121539
ZNF99	-0.48276	0.000806918	0.0121805
ZNF579	0.640534	0.000808698	0.012198
PRKX	-0.563623	0.000811936	0.0122355
CLEC4G	-0.433437	0.000812439	0.0122355
LGALS9C	0.837905	0.000814224	0.0122529
CLUAP1	0.378752	0.000819751	0.0123261
WWC3	0.483256	0.000820349	0.0123261
CGNL1	-0.851918	0.000825148	0.0123886
UGT2B7	-2.21727	0.000825789	0.0123887
CAPG	0.561172	0.000827803	0.0124094
CBLB	-0.34031	0.000828651	0.0124126
GSK3A	0.336469	0.000829857	0.0124211
RNF39	-0.655176	0.000831849	0.0124414
MELK	0.754771	0.000838895	0.0125292
DNAJC14	0.171645	0.000839004	0.0125292
IL17RA	-0.400126	0.000840173	0.0125371
ANKRD29	-0.728822	0.000843692	0.01258
SRGAP2	0.51352	0.000849677	0.0126595
LRRD1	-0.384519	0.000850614	0.0126634
A1BG	0.422589	0.000851235	0.0126634
KLRB1	-0.8711	0.000852195	0.012668
SHPRH	-0.284176	0.000854727	0.012696
EML2	0.427121	0.000856099	0.0127067
IL17F	0.180656	0.000858735	0.0127362
LOC388692	0.448719	0.000859862	0.0127393
ECI1	0.502931	0.000860254	0.0127393
IFI44	1.13371	0.000861551	0.0127489
LPPR3	0.593811	0.000863384	0.0127559
FHL5	-0.307374	0.000863701	0.0127559
C5AR1	0.510134	0.000863984	0.0127559
SH3BGRL2	-0.390854	0.000867114	0.0127924
IFIT5	0.600136	0.000868829	0.012808
TEK	-0.672729	0.000869869	0.0128137
PIGX	0.426164	0.000871728	0.0128314
TRAF3IP1	0.391623	0.00087274	0.0128366
MAOA	-1.02909	0.000875735	0.0128709
CEP55	0.648773	0.000877679	0.0128898
DIAPH3	0.529995	0.000879679	0.0128912
C12orf4	0.296967	0.00088003	0.0128912
ETV7	0.522102	0.000880206	0.0128912
COMP	1.26938	0.000880416	0.0128912
CFHR3	-0.812616	0.000882582	0.0129023
CYCS	-0.503572	0.000883321	0.0129023
NAB2	0.447732	0.000883674	0.0129023
SCRN1	-0.512351	0.000883821	0.0129023
C16orf89	-1.45331	0.000885883	0.0129228
SIAH2	0.713611	0.000891648	0.0129964
MSANTD4	-0.311006	0.000892616	0.0129964
RPL3	-0.483034	0.000892929	0.0129964
RASL10A	0.52679	0.00089416	0.0130046
TANK	-0.297383	0.00089559	0.0130157
DMPK	0.516954	0.000899328	0.0130603
SPATA31B1	0.187251	0.000901802	0.0130865
HIF1A	-0.509315	0.000905103	0.0131247
BBS5	0.280506	0.00090832	0.0131615
IL7	-0.270565	0.000913958	0.0132326
AKR7L	0.851143	0.000914579	0.0132326
ARF3	0.306831	0.000917325	0.0132625
RGPD6	-0.450256	0.000920025	0.0132917
FMNL3	0.339651	0.000923291	0.0133217
SLC35A4	0.162976	0.000923466	0.0133217
CNKSR3	-0.43661	0.000927937	0.0133707
CACNB4	-0.602067	0.00092856	0.0133707
PDCD2	-0.421183	0.000928921	0.0133707
RPL9	-0.530263	0.000931442	0.0133926
LIN54	0.309982	0.000932881	0.0133926
PCNXL4	0.224314	0.000932904	0.0133926
COX4I1	-0.461977	0.000933342	0.0133926
XAF1	0.76118	0.00093387	0.0133926
SVEP1	-0.551547	0.000936253	0.0134169
GABRB2	0.208491	0.000940114	0.0134623
KCNH8	-0.651792	0.000945523	0.0135299
IDH1	-0.701845	0.00094744	0.0135454
POLE	0.408406	0.000947999	0.0135454
CCNE2	0.575121	0.000951881	0.0135909
IGJ	-1.30456	0.000953104	0.0135985
ZNF385A	0.567204	0.00095449	0.0136083
INPPL1	0.455573	0.000955269	0.0136094
CCDC54	0.104242	0.000957708	0.0136342
ADAMTS1	-0.888966	0.000960135	0.0136588
PARP6	0.34443	0.000961555	0.0136691
NOS1AP	0.709592	0.000962445	0.0136718
RAB3C	-0.260095	0.000964229	0.0136871
SLC1A3	0.859606	0.000966758	0.0137131
SNRNP35	0.356026	0.00096821	0.0137181
ENPP1	0.702052	0.000968516	0.0137181
MGRN1	0.280682	0.000971945	0.0137567
DAPP1	-0.618736	0.00097405	0.013767
SNAPC2	0.381833	0.000974085	0.013767
TKTL1	-0.253105	0.00098609	0.0139266
LAMC2	-0.811186	0.000989767	0.0139684
ACTL6A	0.469592	0.000990875	0.0139739
GHRL	-0.505528	0.000995576	0.0140301
FANCM	0.414024	0.000997429	0.0140461
PGM5-AS1	-0.358715	0.000998933	0.0140571
LOC100130093	0.592335	0.00100425	0.0141218
ASB11	0.0617552	0.00100648	0.0141429
CCL22	-0.295926	0.00100906	0.0141689
WISP1	0.420333	0.00101157	0.014194
ZC3H3	0.486714	0.00101532	0.0142265
STAC2	-1.87066	0.00101535	0.0142265
FECH	0.305472	0.00102147	0.0143021
RAB37	-0.611192	0.00102481	0.0143298
SLC2A14	-0.733512	0.00102492	0.0143298
DGKI	0.330259	0.00103749	0.0144951
PRPF39	0.377981	0.00104258	0.0145558
MMP15	-0.758701	0.00104455	0.0145729
VCAM1	-0.717276	0.00104897	0.0146199
TMC4	0.86889	0.00104942	0.0146199
F2RL3	0.369067	0.00105121	0.0146345
DOCK6	0.47793	0.00105262	0.0146436
NCOR1	-0.300994	0.001054	0.0146446
AP2M1	0.358191	0.00105427	0.0146446
RAB27A	-0.345085	0.00105494	0.0146446
GRK7	-0.116095	0.00105709	0.0146508
RYR1	-0.337054	0.0010572	0.0146508
CCNG1	-0.362363	0.00105764	0.0146508
CSRNP1	-0.486153	0.00106157	0.0146933
RSL24D1	-0.364719	0.00106251	0.0146933
CACNA1D	0.405424	0.00106319	0.0146933
OR2B6	0.352713	0.00106386	0.0146933
C4orf21	0.299883	0.00106465	0.0146933
ZFYVE26	0.194205	0.00106573	0.0146933
WDR64	-0.261033	0.00106598	0.0146933
RPL10A	-0.402572	0.00106957	0.0147324
TMEM180	0.305681	0.00107121	0.0147447
SIRT6	0.298364	0.00107465	0.0147815
DNAJB9	-0.436852	0.00107614	0.0147878
PROB1	0.201819	0.00107662	0.0147878
PRIMPOL	0.372514	0.001079	0.0148101
CCP110	0.413651	0.00108146	0.0148335
C10orf128	-0.273307	0.00108271	0.0148401
TSHZ2	-0.452164	0.00108431	0.0148516
TMEM14E	-0.406462	0.00108807	0.0148927
CRYAB	-0.899435	0.00109162	0.0149241
RARRES1	-1.39017	0.00109262	0.0149241
UBE2S	0.645965	0.00109266	0.0149241
FKBP7	0.504112	0.0010944	0.0149374
LINC00174	0.509151	0.00109582	0.0149463
MAFA	0.432199	0.00109776	0.0149623
MANSC1	-0.751241	0.00110141	0.0150016
VPREB3	-1.19785	0.00110434	0.0150311
CBLN4	-0.7121	0.00110587	0.0150347
PHPT1	0.469845	0.00110615	0.0150347
ISCU	-0.315417	0.00110696	0.0150353
GRN	0.651784	0.00110859	0.0150468
PRSS58	0.168099	0.00111222	0.0150775
FAM185A	-0.288819	0.00111239	0.0150775
HLA-G	0.765721	0.00111353	0.0150825
TCL1A	-1.8288	0.00111843	0.0151384
PPDPF	0.405004	0.00112016	0.0151452
PRX	0.087275	0.00112049	0.0151452
PLAU	0.880273	0.00112327	0.015167
U2AF1L4	0.450156	0.00112365	0.015167
RAD51	0.718574	0.00112507	0.015169
ZNF845	0.266972	0.00112536	0.015169
ABCA10	-0.269616	0.00112699	0.0151806
ITGA1	0.544549	0.0011317	0.0152334
SCO2	0.447453	0.00113693	0.0152861
HMGCS2	-1.4905	0.00113718	0.0152861
MAPK8IP3	0.414682	0.00113993	0.0153126
NAT14	0.51535	0.00114245	0.0153292
MRPL2	0.311271	0.00114274	0.0153292
SLC25A18	-1.30896	0.00114426	0.015339
JAM2	-0.541212	0.00115189	0.0154273
FAM98B	-0.201013	0.00115314	0.0154273
PTPLA	-0.418153	0.00115321	0.0154273
LINC00313	0.342087	0.00115469	0.0154364
CCDC106	0.774726	0.00115686	0.0154397
NEDD1	0.315249	0.00115726	0.0154397
SRSF12	-0.310955	0.00115731	0.0154397
LRRC8B	-0.367547	0.00115939	0.015457
NIN	-0.270416	0.00116592	0.0155333
S100A7A	-1.21937	0.00116735	0.0155418
RBM27	-0.285132	0.00117807	0.0156739
ARNT	0.285029	0.00118232	0.0157197
LHX9	0.138244	0.00118381	0.0157288
C11orf35	0.679791	0.00118507	0.0157309
SEZ6	0.154571	0.00118558	0.0157309
CSTA	-1.20519	0.00118648	0.0157321
TGFB1I1	0.603031	0.00119362	0.015816
VPS11	-0.258501	0.00119703	0.0158505
HAPLN4	0.205795	0.00120061	0.0158871
S1PR1	-0.784634	0.00120798	0.0159738
KHDRBS2	-0.295284	0.00121247	0.0160184
C9orf78	-0.338629	0.00121299	0.0160184
BAIAP3	0.612914	0.00121493	0.0160273
SEMA3B	0.976463	0.00121531	0.0160273
HK3	0.277226	0.00121809	0.0160531
DTD2	0.473304	0.00121924	0.0160569
SGOL1	0.411669	0.00122002	0.0160569
PLXNA3	0.558537	0.00122267	0.0160809
ACTB	0.341063	0.00122379	0.0160848
ZNF337	0.299294	0.00122585	0.0161011
NPTX1	-0.413512	0.00122798	0.0161182
SLC9A7	-0.449266	0.00122974	0.0161305
SLC2A4	-0.359568	0.00123147	0.0161321
ENO1	-0.588736	0.00123152	0.0161321
S100A7	-3.18928	0.00123289	0.0161391
SBDSP1	-0.289594	0.00123579	0.0161663
ARSI	0.41993	0.0012382	0.016187
VARS2	0.381025	0.00123921	0.0161894
CRHBP	-0.250962	0.00124092	0.0162008
CSRNP3	-0.330314	0.0012426	0.0162119
GRIN1	0.0985951	0.0012447	0.0162126
GSTP1	-1.02852	0.00124513	0.0162126
mar.02	-0.126778	0.00124517	0.0162126
SERINC1	-0.406714	0.00124597	0.0162126
AGA	-0.42248	0.00124832	0.0162324
XRCC3	0.2415	0.00125338	0.0162872
KCNN2	0.219132	0.00125521	0.0163003
NSDHL	-0.478618	0.00126377	0.0164004
SCN3B	-0.712277	0.00126498	0.0164026
MS4A3	0.130425	0.001266	0.0164026
KRTAP5-3	0.139513	0.00126646	0.0164026
SKA1	0.378225	0.00126786	0.0164043
KRTAP5-11	0.170028	0.00126827	0.0164043
ELL	0.213186	0.00127048	0.0164221
C6orf132	0.209611	0.00127145	0.0164236
VANGL1	0.486472	0.00127709	0.0164766
SYCE2	0.452488	0.00127724	0.0164766
C1QTNF3	0.584702	0.00128318	0.0165404
GOLGA6C	-0.624136	0.00128388	0.0165404
CXCL10	1.02881	0.00129026	0.0166043
RCC1	0.467848	0.00129054	0.0166043
OR9K2	0.154151	0.00130161	0.0167336
ARTN	0.333513	0.00130231	0.0167336
CD68	0.643853	0.00130642	0.0167754
ECM1	1.37904	0.00130849	0.0167909
IL31	0.104675	0.0013111	0.0168134
CDT1	0.723654	0.00131312	0.0168283
CCL2	-1.12666	0.00132711	0.0169965
ARL6IP5	-0.323844	0.0013365	0.0171055
DZANK1	0.42529	0.00134236	0.0171666
TTYH2	-0.443727	0.00134304	0.0171666
IFITM3	0.689191	0.00134676	0.0171864
CDKN2B-AS1	0.220235	0.00134718	0.0171864
PHKB	-0.36722	0.00134722	0.0171864
ARRDC3	-0.578643	0.00135783	0.0173103
LIN37	0.288262	0.00136168	0.0173481
SLCO4C1	0.177219	0.00136836	0.0174218
C17orf85	0.41627	0.00137068	0.0174342
ZBTB2	0.529733	0.00137112	0.0174342
RPS15A	-0.291065	0.00137961	0.0175123
SSH3	0.659359	0.00138042	0.0175123
SYNPO2	-0.500197	0.00138193	0.0175123
RGMB	0.363967	0.00138236	0.0175123
UGT2B11	-1.81851	0.00138237	0.0175123
KAT8	0.253023	0.00138265	0.0175123
SYMPK	0.480461	0.00138521	0.0175279
TPRXL	0.761846	0.00138575	0.0175279
MAML2	-0.360696	0.00138675	0.0175279
IFI27L1	0.430948	0.00138747	0.0175279
PELP1	0.368975	0.00139063	0.0175336
RANBP1	0.347587	0.00139072	0.0175336
LONP2	-0.765198	0.00139125	0.0175336
DMD	-0.21923	0.00139151	0.0175336
C8orf31	0.565838	0.00139559	0.0175736
C9orf96	0.327877	0.00139977	0.0176149
STK17B	-0.570969	0.00140195	0.0176309
EML3	0.327581	0.00140356	0.0176398
EFTUD2	0.340708	0.00140489	0.0176451
ALG3	0.38721	0.00140642	0.0176531
TBCE	0.460205	0.00140829	0.0176652
HELLS	0.441359	0.00141139	0.017686
FBXO10	0.416011	0.00141176	0.017686
SPACA5	0.172286	0.00141489	0.0177138
PARP12	0.494616	0.00141676	0.0177258
HNRNPUL1	0.328317	0.00141939	0.0177456
SCN7A	-0.427425	0.00142016	0.0177456
CKAP2L	0.585706	0.00142162	0.0177525
LINC01226	-0.640802	0.00142412	0.0177632
PSMD6	-0.373858	0.00142429	0.0177632
RAB42	0.543262	0.00142721	0.0177801
CEP72	0.392518	0.00142747	0.0177801
CREB1	-0.311288	0.00142992	0.0177992
SPRY2	-0.646035	0.0014337	0.0178349
DDX60	0.634133	0.00143704	0.0178651
CUX1	0.237904	0.0014402	0.0178929
GTSE1	0.620308	0.00144558	0.0179484
LOC401463	-0.21435	0.00144665	0.0179502
HIP1	0.337471	0.00144762	0.0179509
UBL4B	0.202569	0.00145149	0.0179875
ATN1	0.465648	0.00145494	0.0180188
GRIK4	0.202523	0.00145703	0.0180331
TCHH	0.43274	0.00146027	0.0180618
STH	0.585135	0.00147327	0.018211
GLYATL2	-1.93814	0.00148327	0.0183231
BEND5	-0.482321	0.00149061	0.0184021
SESN3	-0.429206	0.00149206	0.0184084
MFSD9	-0.451353	0.0014934	0.0184133
P2RY14	-0.771201	0.00149671	0.0184424
SWAP70	-0.480548	0.00150135	0.0184469
HDDC3	0.363044	0.00150149	0.0184469
USP35	0.651729	0.00150221	0.0184469
GABRE	-1.68162	0.00150261	0.0184469
GPR18	-0.748739	0.00150271	0.0184469
HNRNPA2B1	-0.196407	0.00150329	0.0184469
CACNA1S	0.183913	0.00150369	0.0184469
ARID5A	-0.470446	0.00151205	0.0185378
UGT8	-0.372668	0.00151841	0.0186041
KAT2A	0.609088	0.00152082	0.0186131
TADA2B	-0.402701	0.00152124	0.0186131
ALDH1B1	0.399336	0.00152201	0.0186131
SNAPC4	0.423066	0.00153549	0.0187662
LCA5L	0.456919	0.00153659	0.0187679
SLC35F3	-1.00075	0.00153849	0.0187704
C2orf81	0.352698	0.00153871	0.0187704
COLQ	0.509525	0.00154029	0.0187779
ZBTB7A	0.319928	0.00154181	0.0187847
SENP5	0.409234	0.00154795	0.0188425
STK32B	0.463872	0.00154849	0.0188425
PABPC1L	0.58184	0.00154978	0.0188465
RIN2	0.393327	0.00155798	0.0189241
ZNF319	-0.392606	0.00155843	0.0189241
FADS6	0.220778	0.00155907	0.0189241
REXO4	0.273756	0.00156204	0.0189483
NR1I3	0.161742	0.0015778	0.0191277
PRLH	0.261297	0.00158133	0.0191585
ARHGEF11	0.365321	0.00158278	0.0191642
SNRPA	0.269264	0.0015848	0.0191644
PROKR2	0.214408	0.0015856	0.0191644
LCN2	-1.85161	0.00158574	0.0191644
ZNF366	-0.379128	0.00159216	0.0192209
DDX19A	-0.335842	0.00159239	0.0192209
RPS19	-0.350224	0.00159417	0.0192305
SOD3	-1.22715	0.00159792	0.0192638
BROX	0.416112	0.00160177	0.0192924
ADH1C	-1.29736	0.00160248	0.0192924
USP20	0.330395	0.00160364	0.0192924
POLR3B	-0.381637	0.00160424	0.0192924
CD79B	-1.18553	0.00160603	0.019302
ZC3H4	0.234892	0.00160746	0.0193074
CPT2	-0.438549	0.00161246	0.0193555
CYP2E1	0.359357	0.0016159	0.0193782
PRR23B	0.170488	0.00161634	0.0193782
TDH	0.169788	0.00161834	0.0193887
RPL37A	-0.330786	0.00162049	0.0193887
CYTL1	-0.510642	0.0016209	0.0193887
KCNMB3	0.454118	0.0016215	0.0193887
FAM65B	-0.85884	0.00162266	0.0193887
ZNF500	0.359234	0.00162317	0.0193887
SFI1	0.530851	0.00162491	0.0193975
DDC	-0.606215	0.0016316	0.0194549
RGS9	-0.52658	0.00163221	0.0194549
FBXL7	0.586591	0.0016327	0.0194549
SSPO	0.467884	0.001635	0.0194704
RPL6	-0.266299	0.00163623	0.0194731
STRN4	0.331933	0.00163835	0.0194787
GABARAPL2	-0.479512	0.00163957	0.0194787
FCRLA	-0.892272	0.0016401	0.0194787
NCALD	-0.39671	0.00164069	0.0194787
ROPN1	-0.90499	0.00164383	0.0195041
KLK5	-0.946711	0.00164652	0.0195241
HEYL	0.657924	0.00165015	0.0195553
ACAP3	0.314818	0.00165321	0.0195777
TOP3A	0.38643	0.00165413	0.0195777
IGF1R	0.857784	0.00165505	0.0195777
FMO5	-0.889311	0.00165606	0.0195778
CD48	-0.918835	0.00165881	0.0195954
NDUFAF1	0.353871	0.00165955	0.0195954
RASL11A	-0.580049	0.0016617	0.0196088
ALOX12	0.123029	0.0016683	0.0196748
MTMR3	0.25958	0.00167454	0.0197365
ZNF286B	-0.334484	0.00167755	0.01976
WDR53	0.282277	0.00168111	0.0197901
ZNF587	0.576761	0.00168305	0.019801
GOLGA5	0.348373	0.00168978	0.0198594
MICAL2	0.213745	0.00169005	0.0198594
DLGAP5	0.600967	0.00169362	0.0198894
HCAR3	-0.66044	0.00170216	0.0199706
RDH16	0.36188	0.00170415	0.0199706
RPL34	-0.321891	0.00170438	0.0199706
DHCR24	-0.718614	0.00170552	0.0199706
MRPL24	0.447161	0.00170614	0.0199706
CARM1	0.443501	0.00170668	0.0199706
DEPDC1	0.319473	0.00170923	0.0199885
DNHD1	0.318238	0.00171461	0.0200394
PCDHGB8P	-0.199816	0.00172441	0.0201397
RRP9	0.31855	0.00172526	0.0201397
DPH7	0.311431	0.00172638	0.0201408
MCM8	0.369383	0.00173023	0.0201645
C15orf59	0.349911	0.00173048	0.0201645
ZNF259	-0.394486	0.00173187	0.0201686
VPS39	0.312954	0.00173385	0.0201797
GGTA1P	-0.632943	0.00173901	0.0202244
C2orf49	-0.206682	0.00173977	0.0202244
RAPGEF5	-0.314205	0.00174229	0.0202417
C9orf40	-0.364196	0.00175407	0.0203552
CNTFR	-0.496565	0.00175415	0.0203552
GOT1L1	0.0994068	0.00176015	0.0204127
BBX	-0.371916	0.00176259	0.0204289
ANGPTL1	-0.305707	0.00177024	0.0205054
FAM101B	0.685053	0.00177724	0.0205742
PRSS36	-0.914562	0.00178017	0.020587
SUCLA2	-0.42832	0.00178139	0.020587
PNLIPRP1	0.172153	0.0017815	0.020587
MCRS1	0.323456	0.00178478	0.0206058
BLOC1S3	0.292823	0.00178524	0.0206058
EPS15L1	0.527845	0.0017891	0.0206381
PTGER4	-0.667378	0.001794	0.0206824
TAS2R38	0.104297	0.00179525	0.0206846
CSNK2B	0.32056	0.00179896	0.0207051
LARS2	0.315753	0.00179915	0.0207051
NUDT8	-0.78378	0.00180102	0.0207144
TNK2	0.392338	0.00180327	0.0207281
SH3GLB2	0.552694	0.00180871	0.0207783
SLMO1	0.586893	0.00181392	0.020826
BACE2	-0.813814	0.0018157	0.0208341
ADH4	-0.488291	0.0018183	0.0208517
LRR1	0.266017	0.00182096	0.0208684
STRIP2	0.204179	0.00182268	0.0208684
CASP8	-0.335413	0.00182297	0.0208684
DIO3	-0.286686	0.00182658	0.020895
SRRM2	0.419746	0.00182743	0.020895
ADCY9	0.542952	0.00183473	0.0209618
SRSF7	-0.314588	0.00183567	0.0209618
EIF2B3	-0.284825	0.00183649	0.0209618
HOXC8	0.781956	0.00184004	0.02099
SLC22A3	-0.280138	0.00184272	0.0210072
TNNI3	0.629853	0.00184388	0.0210072
ATP2A2	-0.304988	0.00184478	0.0210072
DBH	0.108131	0.00184853	0.0210376
FAM83C	0.160801	0.00185524	0.0210895
FCRL2	-0.875313	0.00185602	0.0210895
KCNMB2	-0.157443	0.00185633	0.0210895
IL26	-0.324444	0.00185921	0.02111
FGF10	-0.300351	0.00186376	0.0211494
CCR2	-0.465535	0.0018677	0.0211722
SEPT7P9	-0.3002	0.00186794	0.0211722
CILP2	0.749951	0.00187013	0.0211753
EVX2	0.161429	0.00187221	0.0211753
SPTY2D1	-0.298175	0.00187317	0.0211753
CEP135	0.338834	0.00187335	0.0211753
PTN	-1.08002	0.00187449	0.0211753
TCP11L2	-0.276625	0.00187473	0.0211753
EIF1AD	0.326113	0.0018768	0.0211865
MOB3B	-0.322218	0.00188036	0.0212144
PBK	0.804883	0.001887	0.0212569
SOX11	-1.79336	0.0018871	0.0212569
GLRA3	0.275372	0.00188775	0.0212569
INTS3	0.391056	0.00188849	0.0212569
ADH1B	-0.576443	0.00189037	0.0212658
SLC5A10	0.169856	0.00189321	0.0212855
MAP3K10	0.449305	0.00189817	0.021329
OR2K2	0.189134	0.00190925	0.0214406
BRICD5	0.498536	0.0019103	0.0214406
NAT1	1.39668	0.00191599	0.0214835
ZNF384	0.319665	0.00191632	0.0214835
TOR1B	0.293426	0.00191908	0.0214984
CXCL11	0.887607	0.00191985	0.0214984
CSAD	0.491654	0.00192448	0.0215378
WDR43	-0.313866	0.00192757	0.0215601
KDM3A	-0.377209	0.00193	0.0215748
TMPRSS11B	0.127486	0.00193169	0.0215815
EDARADD	-0.609885	0.00193779	0.0216198
OR6C65	0.102999	0.00193798	0.0216198
TRIP13	0.468608	0.00193845	0.0216198
FBXO31	-0.167882	0.00194513	0.0216819
KRTAP5-1	0.19415	0.0019497	0.0217158
SERPINE2	-0.648263	0.00195043	0.0217158
ZNF833P	0.385519	0.00195151	0.0217158
HIRIP3	0.375714	0.00195521	0.0217446
SLC46A1	0.710962	0.0019568	0.0217499
NRG2	-0.30991	0.0019609	0.021783
MORN1	0.347216	0.00196468	0.0218127
COX16	0.282242	0.0019683	0.0218404
DCAF12	0.306818	0.00197144	0.0218628
SPAM1	0.152744	0.00197586	0.0218993
RNF180	-0.244935	0.0019796	0.021923
RALGPS1	0.368478	0.00198024	0.021923
APOA5	0.13698	0.00198256	0.0219363
CXorf36	-0.240449	0.00198843	0.0219887
MC2R	0.191019	0.00199593	0.0220592
ZNF511	0.29442	0.00199727	0.0220615
MCL1	-0.433335	0.0019989	0.022067
TCL6	-0.15996	0.00200193	0.022088
LMOD1	-0.380754	0.00200366	0.0220946
CA14	0.361643	0.00200498	0.0220967
LILRB4	0.373205	0.00200715	0.022104
ZNF791	-0.377588	0.00200791	0.022104
BARD1	0.388346	0.00201303	0.0221479
NTNG2	0.350226	0.00201978	0.0222096
MALSU1	-0.322343	0.00202261	0.0222282
C10orf118	-0.215371	0.00202505	0.0222359
PGLYRP1	0.14418	0.00202565	0.0222359
GJB1	-0.689055	0.00202672	0.0222359
NARFL	0.33671	0.00203248	0.0222864
SRSF8	-0.425037	0.00203375	0.0222879
NEBL	0.380312	0.00203852	0.0223276
AGPAT1	0.374791	0.0020413	0.0223455
PGRMC1	-0.491063	0.00204392	0.0223617
CDH3	-1.01551	0.00204699	0.0223811
GUCA2A	0.137851	0.00204799	0.0223811
PPP3R1	-0.419489	0.00205403	0.0224345
EIF3F	-0.497506	0.00205954	0.0224821
KRTAP4-12	0.214145	0.0020651	0.022526
HHIPL1	0.38898	0.00206586	0.022526
TENM4	0.246428	0.00206867	0.022544
NSUN6	0.335726	0.00207648	0.0226165
TRAF2	0.310149	0.00208058	0.0226418
NPAS4	0.153904	0.00208112	0.0226418
NKD2	0.450663	0.00208289	0.0226484
IRX4	-1.23788	0.00208771	0.0226881
ASPSCR1	0.258254	0.00209377	0.0227413
FAM71E2	0.211174	0.00209694	0.0227631
TRIM45	0.58953	0.0021007	0.0227913
HTR1B	0.240269	0.00210512	0.0228265
FABP6	-1.53301	0.002107	0.0228342
SLITRK4	0.608398	0.00210836	0.0228362
LGALSL	-0.563048	0.00211496	0.022895
CDK1	0.660524	0.0021163	0.0228968
BANK1	-1.17056	0.00211867	0.0228994
NID1	0.751566	0.00211889	0.0228994
ARL11	-0.299066	0.0021234	0.0229355
ZNF767	0.333111	0.00212841	0.0229769
ZNF628	0.2933	0.00213077	0.0229813
PRSS12	-0.220731	0.00213117	0.0229813
PCNX	-0.497465	0.00213484	0.0230082
NCOA5	0.231082	0.00214047	0.0230561
SAMD9L	0.681382	0.00215269	0.023175
MPZL1	-0.279999	0.00215663	0.0232046
HBEGF	-0.39374	0.00216177	0.023247
IFI44L	1.08839	0.00216635	0.0232725
ACPP	-0.31154	0.00216753	0.0232725
CRYBG3	-0.620852	0.00216819	0.0232725
LYZL6	0.124566	0.00216891	0.0232725
IFI6	1.15254	0.00217261	0.023288
ASCC2	0.298008	0.00217273	0.023288
LINC00482	0.68702	0.00217808	0.0233324
SLAMF1	-0.534918	0.00219544	0.0235056
H3F3B	-0.742018	0.00219982	0.0235395
LCAT	0.430788	0.00222961	0.0238452
GPBAR1	0.282664	0.00223743	0.0239087
CGB	0.223073	0.00223799	0.0239087
KCNA5	-0.258125	0.0022422	0.0239405
IGSF10	-0.379649	0.00224457	0.0239445
FBXO43	0.350714	0.00224621	0.0239445
PLEKHJ1	-0.521509	0.00224625	0.0239445
TNXB	-0.555131	0.00224821	0.0239523
NTN1	-0.872212	0.00224978	0.0239539
PDE9A	-0.290476	0.00225082	0.0239539
MGAT3	-0.758279	0.00225553	0.023986
CLEC11A	0.756938	0.00225629	0.023986
GALT	0.231738	0.0022586	0.0239941
PRPF19	0.374274	0.00225951	0.0239941
KRTAP3-3	-0.549849	0.00226634	0.0240417
MDH1	-0.308185	0.00226698	0.0240417
SF3A2	0.383091	0.00226769	0.0240417
CD1E	-0.376865	0.00226913	0.0240439
ENDOD1	-0.602882	0.00227541	0.0240925
TMEM244	0.272848	0.00227618	0.0240925
LRP5	0.299461	0.00227894	0.0241085
PDLIM2	0.20689	0.00228017	0.0241086
FAM115C	0.198362	0.00228747	0.0241726
GALNT1	0.242536	0.00229055	0.0241921
CHRNA6	0.234899	0.00229465	0.0242222
FERD3L	0.195847	0.00230094	0.0242593
SCN2A	-0.497533	0.00230247	0.0242593
NKAIN1	1.4132	0.00230286	0.0242593
ESD	-0.362899	0.00230313	0.0242593
GPR62	0.25423	0.00230901	0.0242981
C14orf169	0.259289	0.00230931	0.0242981
PPP2R1B	-0.227461	0.0023137	0.0243278
NAMPT	-0.729133	0.00231462	0.0243278
SH3BP5	-0.433853	0.00233143	0.0244816
IKBKG	0.35446	0.00233176	0.0244816
RNF207	0.470186	0.00233409	0.0244929
SH3RF2	-0.404201	0.00234117	0.0245428
SNURF	-0.459469	0.00234205	0.0245428
GBP1	0.676217	0.00234262	0.0245428
PLCD3	0.265105	0.00234477	0.0245522
LTF	-2.09549	0.00234854	0.0245707
TAZ	0.261074	0.00234906	0.0245707
AQP9	0.613058	0.00235737	0.0246445
CCDC141	-0.0804963	0.00235985	0.0246572
CLEC17A	-0.548777	0.00236294	0.0246755
SEMA6C	0.326146	0.00236413	0.0246755
ZNF787	0.332305	0.00236578	0.0246795
NGF	0.190878	0.00237658	0.0247789
DMBT1	-0.670247	0.00238322	0.0248326
RRAS	0.381916	0.00238427	0.0248326
KPTN	0.422634	0.00239191	0.0248988
FAN1	0.404684	0.00239562	0.0249242
TAF15	0.392659	0.00239815	0.0249349
GYPB	-0.0930516	0.00239981	0.0249349
SMCP	0.158062	0.00240049	0.0249349
KLHL17	0.387122	0.0024032	0.0249423
H2AFX	0.524645	0.00240467	0.0249423
FBN1	0.541896	0.00240504	0.0249423
SEMA3G	-0.411114	0.0024091	0.0249712
KIFC2	0.550066	0.00241663	0.0250359
ARHGAP24	-0.425219	0.00241843	0.0250363
SLC12A5	0.136048	0.00242027	0.0250363
ZNF804B	0.121526	0.00242053	0.0250363
PRC1	0.618101	0.00242307	0.0250363
FAM98C	0.368974	0.00242532	0.0250363
FITM1	0.212593	0.00242592	0.0250363
BST2	0.940669	0.0024264	0.0250363
C19orf26	0.228113	0.00242692	0.0250363
DEFB116	0.188756	0.00242992	0.025054
TES	-0.471467	0.00243838	0.0251279
HSD17B12	-0.362947	0.0024496	0.0252229
PIGQ	0.279707	0.00245018	0.0252229
SUV420H2	0.362378	0.00245598	0.0252692
CBX4	0.35369	0.00246398	0.0253095
MAFG-AS1	0.314653	0.00246415	0.0253095
PYGL	0.753737	0.00246467	0.0253095
MMP13	1.14713	0.00246531	0.0253095
NACA2	-0.291468	0.00246637	0.0253095
SLC16A11	0.331648	0.00247708	0.025406
WDR34	0.480029	0.00248315	0.0254549
PCDHGB3	-0.497296	0.00249515	0.0255645
EMP1	-0.672684	0.00249834	0.0255837
DDN	0.279729	0.00250878	0.0256772
OR52I1	0.178835	0.00251029	0.0256792
ARHGEF38	-0.447009	0.00251915	0.0257563
SPSB3	0.233496	0.00252199	0.0257718
RPS14	-0.265805	0.00252532	0.0257924
OR5H6	0.143238	0.00252755	0.0257997
SNAP25	-0.368105	0.00252869	0.0257997
FAM50A	0.365936	0.00253463	0.0258355
C10orf53	0.110164	0.00253509	0.0258355
PHRF1	0.37884	0.00253669	0.0258355
NOXA1	0.625864	0.00253869	0.0258355
PRSS41	0.292569	0.00253881	0.0258355
ZFAT	-0.329276	0.00255989	0.0260364
CNTN2	-0.340551	0.0025644	0.0260687
C11orf1	-0.223702	0.00257129	0.0261252
GLIS3	0.212964	0.00257527	0.026151
TTC5	0.399132	0.00257651	0.026151
CCDC92	0.382296	0.00258204	0.0261935
SPATA31D1	0.196585	0.00258965	0.026257
SLC47A1	0.221921	0.00260016	0.0263499
KCNK10	-0.194916	0.00260738	0.0264094
TTC31	0.265415	0.00261278	0.0264504
SELL	-1.2741	0.00261633	0.0264726
MAP2K7	0.318906	0.00261853	0.0264811
NAPRT1	0.531587	0.00262471	0.0265298
DDX50	-0.19733	0.00262666	0.0265358
SLC6A6	0.440345	0.00263173	0.0265733
WDR6	0.307049	0.00263651	0.0266077
LMX1B	0.354669	0.00264374	0.0266643
LDHB	-0.963578	0.00264485	0.0266643
RBM7	-0.406253	0.00264973	0.0266997
NIPSNAP3B	-0.262134	0.00265233	0.0267121
FUBP3	0.21319	0.00265492	0.0267245
KANSL1	0.337253	0.00266528	0.0268149
MX2	0.436712	0.00266673	0.0268156
CDC7	0.545511	0.00267681	0.0268912
TIMP2	0.752653	0.00267699	0.0268912
BAG5	-0.337527	0.00268165	0.0269241
TMEM86A	-0.792335	0.00269178	0.0270007
DLK2	-0.656009	0.00269204	0.0270007
TMEM256	0.424417	0.0027064	0.0271184
ZNF727	-0.33731	0.00270656	0.0271184
PTTG2	0.528666	0.00271101	0.027149
ERF	0.324036	0.00271362	0.027151
LETM2	0.232887	0.00271398	0.027151
LINC01091	-0.440491	0.00271609	0.0271581
ANGPT1	-0.440074	0.00271903	0.0271736
P2RX7	0.334162	0.00272094	0.0271787
STK36	0.439398	0.00272309	0.0271864
ARRDC1	0.571253	0.00272583	0.0271998
CCSER1	-0.313682	0.00272817	0.0272092
OR52J3	-0.422382	0.00273108	0.0272133
CCL7	0.370305	0.00273137	0.0272133
HSP90AA1	0.360704	0.00273304	0.0272161
CDH8	-0.344904	0.00273603	0.0272215
FGF20	0.155145	0.00273637	0.0272215
SNX17	-0.301334	0.00273843	0.0272281
IFNL1	0.225024	0.00274625	0.027288
NR4A2	-0.721522	0.00274806	0.027288
WNT2	0.52929	0.00274865	0.027288
LRGUK	0.274105	0.00275324	0.0273196
KLF2	-0.511709	0.0027675	0.0274345
TMEM102	-0.26207	0.00276896	0.0274345
BOC	-0.402019	0.00276903	0.0274345
TTC30B	0.394454	0.00277399	0.0274576
DOCK4	0.410635	0.00277417	0.0274576
DEGS2	0.642205	0.00278678	0.0275579
ATP1A4	-0.456549	0.00278911	0.0275579
NDRG2	-0.641755	0.00279041	0.0275579
MTUS1	-0.548084	0.00279135	0.0275579
PPL	-0.581214	0.00279137	0.0275579
CYB5R4	-0.249467	0.0027964	0.0275797
LRFN1	0.301174	0.0027964	0.0275797
PSMB10	0.471098	0.00279837	0.0275851
GATA1	0.151772	0.00281346	0.0277199
CYYR1	-0.404177	0.00282343	0.0277994
AMICA1	-0.567733	0.00282437	0.0277994
FLOT1	0.408588	0.00282894	0.0278303
SLC6A17	0.403571	0.00284256	0.0279434
PHF23	-0.285186	0.0028433	0.0279434
FGL2	-0.586327	0.00284783	0.0279738
SLC15A1	-0.805444	0.0028524	0.0280046
MPHOSPH9	0.258102	0.00285458	0.0280119
MED29	-0.348412	0.00285649	0.0280166
CTNNBL1	0.283981	0.00287186	0.02815
PHIP	-0.329442	0.00287441	0.02815
ZNF335	0.35627	0.00287442	0.02815
DLX5	0.49486	0.00287934	0.028184
TYROBP	0.647152	0.00288934	0.0282678
AATF	0.471751	0.00290217	0.0283728
FAM98A	-0.400765	0.00290299	0.0283728
TCP10L	0.340296	0.00291969	0.0284981
HHIP	-0.151093	0.00292011	0.0284981
[truncated: 17,519 more rows]

## Sheet: DGE_HER2_low
GeneName	FC_low	P_value_low	FDR_low
KLKP1	0.738597	2.04122e-27	3.98404e-23
PPAPDC1A	1.98637	5.94526e-26	5.80198e-22
ST6GAL2	0.88873	2.84638e-22	1.85185e-18
MFAP2	1.69412	1.49601e-20	7.29979e-17
ADAMTS16	0.715633	3.00512e-20	1.17308e-16
MIAT	0.679117	1.26897e-19	4.12796e-16
LINC00922	0.891055	1.56716e-19	4.36969e-16
SYNDIG1	0.950365	2.1133e-19	5.15593e-16
MMP11	2.91237	8.29064e-19	1.79796e-15
SALL4	1.50682	5.12513e-18	9.94872e-15
NTM	0.502521	5.60692e-18	9.94872e-15
SLC38A5	0.768018	4.27925e-17	6.9602e-14
AEBP1	1.90974	4.84578e-17	7.27216e-14
SMCO2	0.820902	5.21623e-17	7.27216e-14
COL10A1	2.9936	1.45917e-16	1.89867e-13
INHBA	2.00764	1.78752e-16	2.18055e-13
SULF1	1.49335	2.3621e-16	2.71196e-13
CORIN	0.484803	1.48811e-15	1.6072e-12
PAX1	0.616724	1.56454e-15	1.6072e-12
LRRC15	2.14162	1.85602e-15	1.72504e-12
SCT	0.707312	1.76971e-15	1.72504e-12
KLK4	0.483884	2.86362e-15	2.54055e-12
CILP	2.39014	3.42568e-15	2.90706e-12
FAP	2.01374	3.9599e-15	3.22039e-12
COL5A1	1.15119	1.99924e-14	1.56085e-11
UNCX	2.01054	2.58468e-14	1.9403e-11
ACYP2	-0.727325	4.00324e-14	2.85148e-11
ZNF469	1.61942	4.09066e-14	2.85148e-11
THBS2	1.75097	5.03931e-14	3.39163e-11
ASPN	1.84795	5.58558e-14	3.63398e-11
TMEM244	0.414989	9.49598e-14	5.97879e-11
COL11A1	0.409353	9.98889e-14	6.0926e-11
ADAMTS12	0.390984	1.46821e-13	8.44305e-11
NKX3-2	0.590293	1.47076e-13	8.44305e-11
HTRA3	0.966839	2.61056e-13	1.4558e-10
NOX4	0.871367	2.70995e-13	1.46924e-10
MYOG	0.356963	3.66837e-13	1.93511e-10
KANK4	1.18558	4.18779e-13	2.15098e-10
C15orf40	-0.534857	5.39747e-13	2.70123e-10
SCARF2	0.615038	6.18426e-13	3.01761e-10
COL1A1	2.79917	7.07777e-13	3.28914e-10
SIGIRR	0.583367	7.01745e-13	3.28914e-10
LOXL1	1.24766	7.78312e-13	3.46159e-10
COL5A2	2.37122	7.80357e-13	3.46159e-10
ADAMTS14	1.52671	9.154e-13	3.9704e-10
STAT2	0.625123	1.04695e-12	4.44224e-10
DCLK2	0.461308	1.10381e-12	4.58386e-10
MMP13	1.28795	1.21427e-12	4.93752e-10
EME2	0.473879	1.4596e-12	5.69769e-10
LY6H	0.409389	1.45256e-12	5.69769e-10
COL8A1	1.82101	2.09327e-12	8.01108e-10
COL5A3	0.940317	2.50937e-12	9.41882e-10
DRD4	1.0142	3.11088e-12	1.14562e-09
MAMDC4	0.712809	3.85069e-12	1.39181e-09
PRSS53	0.929395	4.11131e-12	1.45899e-09
C16orf13	0.400785	4.2717e-12	1.47661e-09
IGFL3	0.47084	4.31226e-12	1.47661e-09
FOXB1	0.861764	4.67846e-12	1.57438e-09
FNDC1	1.39409	7.6351e-12	2.52579e-09
INTS3	0.727933	9.38448e-12	3.05277e-09
EMR1	0.404566	1.49456e-11	4.78212e-09
CPNE7	1.81026	1.88128e-11	5.92239e-09
PRSS33	0.222827	2.10328e-11	6.31567e-09
COL1A2	1.92307	2.05421e-11	6.31567e-09
TNFRSF4	0.717377	2.07722e-11	6.31567e-09
LAG3	0.938681	2.29058e-11	6.77386e-09
DLX5	0.612926	2.55909e-11	7.45498e-09
THOC6	0.370554	3.5734e-11	1.02567e-08
GJB2	1.79517	4.14725e-11	1.15637e-08
ATRN	-0.59827	4.10625e-11	1.15637e-08
SLC2A9	-0.535714	4.51744e-11	1.24185e-08
ANTXR1	0.691683	4.77285e-11	1.29384e-08
ADORA2B	-0.893417	5.62795e-11	1.50474e-08
ODF3	0.2089	5.82467e-11	1.5363e-08
SLC38A3	0.406734	6.15226e-11	1.60107e-08
GXYLT2	1.34608	6.31262e-11	1.62118e-08
MAMDC2	-1.04526	6.67836e-11	1.69283e-08
SLAMF9	0.905291	7.34243e-11	1.8373e-08
ZNF646	0.185397	7.43807e-11	1.83767e-08
APOBEC3H	0.252346	8.6757e-11	2.11665e-08
GNG8	0.326373	8.8221e-11	2.1258e-08
SPOCK1	1.35783	9.33588e-11	2.22217e-08
PCNXL3	0.568469	9.5672e-11	2.24979e-08
AKT1S1	0.352968	9.73311e-11	2.26156e-08
NACAP1	-0.80563	9.95748e-11	2.28647e-08
ADAMTS6	0.396567	1.1991e-10	2.7214e-08
C1QTNF6	0.59213	1.23958e-10	2.77081e-08
MMP2	1.05001	1.24926e-10	2.77081e-08
NID2	0.703888	1.436e-10	3.14919e-08
TSSK6	0.327766	1.45778e-10	3.16144e-08
HTRA1	1.09749	1.57389e-10	3.37573e-08
FAM222A-AS1	0.313578	1.6376e-10	3.4742e-08
TMEM190	0.48701	1.84276e-10	3.86742e-08
LOC100130872	0.240843	1.93695e-10	4.02185e-08
PIDD	0.71112	1.97053e-10	4.04851e-08
POSTN	1.84514	2.43056e-10	4.94163e-08
COL17A1	-1.7207	2.55181e-10	5.13467e-08
TNFSF4	0.881548	2.72935e-10	5.38095e-08
DERL3	0.389102	2.72356e-10	5.38095e-08
LHX9	0.229437	3.16734e-10	6.18201e-08
COL12A1	1.52348	3.23304e-10	6.24777e-08
UNC5B	1.16169	3.59797e-10	6.88482e-08
DNHD1	0.313771	3.77641e-10	7.08731e-08
CILP2	1.18054	3.77182e-10	7.08731e-08
PTN	-2.08607	3.82083e-10	7.10237e-08
ARL4A	-0.821448	4.04198e-10	7.3673e-08
CHTF18	1.06223	4.05469e-10	7.3673e-08
PLCH2	0.619725	4.07659e-10	7.3673e-08
AVP	0.711949	4.29098e-10	7.68361e-08
GSC2	0.291325	4.62181e-10	8.20078e-08
ADAMTSL2	0.672347	4.88802e-10	8.53923e-08
ST13	-0.383425	4.90006e-10	8.53923e-08
CTHRC1	1.89025	5.09694e-10	8.80373e-08
ITGA2	-0.708122	5.35044e-10	9.16052e-08
BCAN	0.136048	5.4854e-10	9.30991e-08
LOC642852	0.21882	5.61538e-10	9.44836e-08
ZNF80	0.218188	5.82478e-10	9.71692e-08
COL6A1	1.58285	6.17753e-10	1.02181e-07
TENM2	-1.51228	7.01761e-10	1.15101e-07
TAOK2	0.417339	7.15327e-10	1.15386e-07
WDR90	0.624853	7.1085e-10	1.15386e-07
CEMIP	0.386373	7.30838e-10	1.16922e-07
CAPN15	0.700205	7.69354e-10	1.22083e-07
RPL29P2	-0.6164	8.01998e-10	1.26237e-07
IL17B	-1.5749	8.20041e-10	1.27076e-07
MIA	-1.82511	8.33371e-10	1.27076e-07
PCYOX1	-0.78799	8.22583e-10	1.27076e-07
IL21R	0.909478	8.32153e-10	1.27076e-07
COL8A2	0.721819	8.47449e-10	1.27235e-07
CYP2D6	0.475727	8.43303e-10	1.27235e-07
RUSC2	0.46421	9.5997e-10	1.43028e-07
SLC39A13	0.424542	9.98499e-10	1.47642e-07
CYS1	0.876581	1.01467e-09	1.48904e-07
LINC01096	0.265469	1.06876e-09	1.55672e-07
ADAM19	0.687334	1.08368e-09	1.56117e-07
NME8	0.649101	1.08781e-09	1.56117e-07
NREP	0.767042	1.18904e-09	1.68172e-07
ANO9	0.752478	1.18695e-09	1.68172e-07
ANKRD13D	0.553449	1.20235e-09	1.68831e-07
ZNF479	-0.630745	1.24481e-09	1.73544e-07
CCS	0.58577	1.35979e-09	1.8823e-07
NFYC-AS1	0.524683	1.50558e-09	2.06942e-07
MEF2BNB	0.342703	1.54338e-09	2.10125e-07
SPATC1	0.159341	1.55026e-09	2.10125e-07
CCDC17	0.233754	1.62853e-09	2.19212e-07
KRT31	0.495462	1.65285e-09	2.20961e-07
RGS1	1.41038	1.67138e-09	2.21918e-07
CMTM3	0.838785	1.78062e-09	2.34825e-07
KRTAP4-8	0.260851	1.83757e-09	2.4071e-07
MEF2D	0.439224	2.04141e-09	2.65629e-07
SLC24A2	0.311295	2.20884e-09	2.82903e-07
ATHL1	1.26746	2.21765e-09	2.82903e-07
LOC648691	0.224843	2.20054e-09	2.82903e-07
RBM47	-0.611179	2.28279e-09	2.89322e-07
CEP164	0.286652	2.73948e-09	3.44962e-07
NOA1	-0.401624	3.04233e-09	3.80642e-07
KIF26B	0.491869	3.14303e-09	3.90737e-07
NLRC5	0.460988	3.35921e-09	4.14968e-07
CCNG1	-0.502922	3.38259e-09	4.15229e-07
NGFR	-1.21274	3.50169e-09	4.27162e-07
FAM13C	-0.326976	3.85419e-09	4.67242e-07
IKBKG	0.62222	4.50596e-09	5.42885e-07
MUCL1	-3.85815	4.67519e-09	5.59818e-07
SRPX2	0.993426	4.82992e-09	5.74819e-07
DDX11	0.465167	5.19433e-09	6.14442e-07
EPYC	0.339568	5.33806e-09	6.2764e-07
ARFGAP1	0.633769	5.37393e-09	6.28074e-07
IL32	0.927011	5.61855e-09	6.52755e-07
LRRC17	0.773809	5.90295e-09	6.81738e-07
ITGA11	1.04516	5.93954e-09	6.81929e-07
SNORA10	0.821807	6.06776e-09	6.92577e-07
BMP1	0.345891	6.23207e-09	7.07195e-07
ARHGDIG	0.246857	6.44577e-09	7.23038e-07
PRRX1	1.27286	6.41347e-09	7.23038e-07
MAOA	-1.46561	6.56404e-09	7.23825e-07
TAZ	0.507878	6.51669e-09	7.23825e-07
FAM193B	0.553501	6.53229e-09	7.23825e-07
MYO15B	0.460366	7.14075e-09	7.82995e-07
FAM219A	0.293304	7.41273e-09	8.08278e-07
INO80E	0.458985	7.51529e-09	8.10405e-07
IL17F	0.18656	7.49813e-09	8.10405e-07
SLC18A3	0.564224	8.43824e-09	9.04931e-07
FBP1	-0.87512	9.07073e-09	9.67445e-07
D2HGDH	0.604377	9.40961e-09	9.98134e-07
ACTG2	-1.46812	9.81521e-09	1.02996e-06
KMT2B	0.473861	9.81256e-09	1.02996e-06
ULK1	0.566701	9.94741e-09	1.03825e-06
EML5	-0.319453	1.07268e-08	1.10229e-06
ZCCHC4	-0.333237	1.07303e-08	1.10229e-06
SLC25A45	0.281491	1.06676e-08	1.10229e-06
C2orf49	-0.25613	1.08603e-08	1.1098e-06
MCFD2	-0.377628	1.10352e-08	1.1218e-06
RCN3	0.999089	1.13726e-08	1.12206e-06
SEPP1	-0.884949	1.13827e-08	1.12206e-06
KLHL17	0.687152	1.11698e-08	1.12206e-06
VCAN	1.24463	1.12506e-08	1.12206e-06
UPK3B	0.361402	1.13044e-08	1.12206e-06
RUNX1-IT1	0.825058	1.13457e-08	1.12206e-06
MXRA5	0.727484	1.16171e-08	1.13371e-06
OCM2	0.206637	1.15808e-08	1.13371e-06
ACPT	0.321379	1.17346e-08	1.13949e-06
RBPJL	0.12666	1.19066e-08	1.1448e-06
SH2D2A	0.842929	1.18693e-08	1.1448e-06
TRIM11	0.52534	1.21428e-08	1.16178e-06
PRRT2	1.37148	1.22214e-08	1.1636e-06
CHRNB1	-0.479061	1.24248e-08	1.17722e-06
PXDN	0.770156	1.29786e-08	1.22375e-06
ZBED2	0.415929	1.3106e-08	1.22394e-06
LAMP5	1.24184	1.30672e-08	1.22394e-06
PAMR1	-1.27653	1.355e-08	1.25938e-06
MATN3	0.747928	1.38423e-08	1.28045e-06
LYRM5	-0.557326	1.39113e-08	1.28076e-06
TRIM59	0.677515	1.42577e-08	1.30649e-06
CDH11	0.765106	1.43606e-08	1.30977e-06
FMNL3	0.38461	1.45164e-08	1.31782e-06
UBXN2A	-0.354112	1.55341e-08	1.40367e-06
NINJ2	0.868666	1.62666e-08	1.45638e-06
KRTAP4-7	0.205341	1.61978e-08	1.45638e-06
SPRN	0.569164	1.63822e-08	1.46004e-06
RPL13AP3	-0.592501	1.65611e-08	1.46323e-06
CPT2	-0.617068	1.6568e-08	1.46323e-06
sep.11	0.706476	1.6673e-08	1.46587e-06
WISP1	0.473478	1.68745e-08	1.47694e-06
ZEB1	0.776109	1.69887e-08	1.48029e-06
LIFR	-0.825048	1.72959e-08	1.48729e-06
B4GALNT4	0.942253	1.72095e-08	1.48729e-06
GUF1	-0.404179	1.73379e-08	1.48729e-06
ADAMTS10	0.894677	1.73738e-08	1.48729e-06
PDCD1	0.596879	1.7893e-08	1.52505e-06
GIGYF1	0.459048	1.80813e-08	1.53439e-06
TMEM33	-0.486859	1.82474e-08	1.54178e-06
GAL3ST4	0.341266	1.88774e-08	1.58814e-06
UBE2L3	-0.443414	2.15826e-08	1.80794e-06
GTPBP3	0.48231	2.19249e-08	1.82876e-06
KRTAP5-8	0.234186	2.3295e-08	1.93401e-06
TRMT1	0.587581	2.33849e-08	1.93401e-06
TBC1D3G	0.722922	2.38179e-08	1.96151e-06
ROCK2	-0.455649	2.46685e-08	2.02303e-06
SMARCD1	0.440593	2.57118e-08	2.09976e-06
FN1	1.75867	2.62586e-08	2.13548e-06
GLIS2	0.643865	2.70457e-08	2.19037e-06
CXCL11	0.78145	2.75313e-08	2.22048e-06
GP1BA	0.308838	2.78703e-08	2.23857e-06
ARHGAP33	0.384907	2.86057e-08	2.27889e-06
DUSP6	-0.910122	2.85408e-08	2.27889e-06
MSH5	0.547597	2.8817e-08	2.28639e-06
GRIPAP1	0.28962	2.98268e-08	2.34742e-06
ABLIM3	-0.64143	2.97171e-08	2.34742e-06
GBP5	1.11932	3.05106e-08	2.39159e-06
CABIN1	0.398408	3.23603e-08	2.52643e-06
KCND2	0.694531	3.32394e-08	2.58472e-06
HOMEZ	-0.490369	3.36661e-08	2.60752e-06
STIM2	-0.243533	3.43489e-08	2.64989e-06
ZNF430	-0.418092	3.52171e-08	2.69778e-06
SGK494	0.364901	3.52461e-08	2.69778e-06
ENGASE	0.425571	3.57214e-08	2.72347e-06
CA7	0.206014	3.63328e-08	2.75932e-06
PLAU	0.927879	3.75289e-08	2.83911e-06
ADC	0.541376	4.10792e-08	3.08379e-06
PPY	0.279604	4.09521e-08	3.08379e-06
SPARC	1.00064	4.39171e-08	3.28067e-06
SORCS2	0.241807	4.40381e-08	3.28067e-06
SH3PXD2B	0.581703	4.45528e-08	3.3064e-06
PLEC	0.492036	4.58132e-08	3.38706e-06
SPACA6P	0.37785	4.67157e-08	3.44075e-06
RUFY3	-0.577115	4.80446e-08	3.51211e-06
C17orf70	0.470195	4.79629e-08	3.51211e-06
LRFN4	0.692471	4.83945e-08	3.52449e-06
AXL	0.455254	4.91463e-08	3.56522e-06
PSMD6	-0.566945	4.93191e-08	3.56522e-06
LEPREL2	1.08637	5.04934e-08	3.63392e-06
DMPK	0.730949	5.07631e-08	3.63392e-06
CHRNE	0.310398	5.0828e-08	3.63392e-06
C9orf142	0.525407	5.13448e-08	3.65748e-06
SOX21	0.175718	5.67806e-08	4.02998e-06
RXFP4	0.208883	5.71471e-08	4.0413e-06
DRG1	-0.456625	6.01938e-08	4.22612e-06
RDH11	-0.60251	6.00388e-08	4.22612e-06
KRT14	-1.7672	6.10434e-08	4.24563e-06
DPEP1	0.17667	6.08484e-08	4.24563e-06
CYTH1	0.386293	6.11242e-08	4.24563e-06
EP400NL	0.326148	6.15764e-08	4.26187e-06
HSPA6	0.495973	6.3179e-08	4.35734e-06
ATXN2L	0.367106	6.42468e-08	4.41538e-06
PCNT	0.447111	6.45217e-08	4.41872e-06
DDX39A	0.519286	6.69559e-08	4.52564e-06
PZP	-0.500926	6.73282e-08	4.52564e-06
COL3A1	1.64699	6.74742e-08	4.52564e-06
RD3	0.139553	6.70753e-08	4.52564e-06
C17orf53	0.29987	6.71974e-08	4.52564e-06
ATP6V1E1	-0.454475	6.73271e-08	4.52564e-06
ZBTB43	-0.31209	6.78065e-08	4.53235e-06
NSMF	0.33138	7.15391e-08	4.76553e-06
PRSS42	0.140601	7.25667e-08	4.81754e-06
PROCA1	0.4647	7.40362e-08	4.89844e-06
LGALS7	-1.11017	7.91455e-08	5.20621e-06
ARSE	0.346732	7.92215e-08	5.20621e-06
KLK8	-1.5985	8.04274e-08	5.26772e-06
FEM1B	-0.371795	8.16728e-08	5.32578e-06
HGD	-1.85254	8.2345e-08	5.32578e-06
TNRC18	0.38151	8.24052e-08	5.32578e-06
PPOX	0.462905	8.22009e-08	5.32578e-06
CMTR1	0.343649	8.29508e-08	5.34334e-06
KRT17	-1.63406	8.50922e-08	5.44822e-06
MED29	-0.554998	8.51372e-08	5.44822e-06
ATP2B3	0.171899	8.83507e-08	5.63539e-06
ANKS3	0.535438	8.9684e-08	5.67179e-06
IPO8	-0.351815	8.9624e-08	5.67179e-06
HCN3	0.66821	9.00837e-08	5.67179e-06
KLRG2	0.672871	8.99354e-08	5.67179e-06
TFAM	-0.354312	9.05796e-08	5.68467e-06
HDAC7	0.362329	9.37344e-08	5.86381e-06
RHBDF1	0.780136	9.86877e-08	6.15395e-06
VSIG8	0.539729	9.99189e-08	6.19116e-06
CARD11	0.172037	9.98427e-08	6.19116e-06
SPATA31B1	0.228193	1.00652e-07	6.21687e-06
SERPINH1	0.921494	1.02714e-07	6.25936e-06
IGFBPL1	0.438837	1.02717e-07	6.25936e-06
LINC00029	0.389557	1.02107e-07	6.25936e-06
DNAH1	0.292029	1.02944e-07	6.25936e-06
LINC00909	-0.287112	1.02061e-07	6.25936e-06
COL9A1	0.163077	1.03794e-07	6.29149e-06
RIT1	0.599622	1.05116e-07	6.35185e-06
ANXA2	-0.731763	1.0759e-07	6.44282e-06
COL6A3	0.827094	1.07008e-07	6.44282e-06
SUPT5H	0.388612	1.07611e-07	6.44282e-06
CCDC92	0.596756	1.12377e-07	6.70759e-06
NUGGC	0.317561	1.12786e-07	6.71148e-06
ADAM8	0.902234	1.13992e-07	6.76263e-06
TBCB	0.399266	1.14502e-07	6.77229e-06
SBDSP1	-0.407541	1.22269e-07	7.19141e-06
GLI4	0.470426	1.22325e-07	7.19141e-06
MAP1A	0.437113	1.24609e-07	7.30369e-06
LOC100271836	0.178893	1.26101e-07	7.36896e-06
LZTR1	0.407394	1.2762e-07	7.4355e-06
ZBTB17	0.31118	1.30487e-07	7.57987e-06
DACT3	0.653432	1.34643e-07	7.79811e-06
RMDN2	-0.373682	1.35924e-07	7.82584e-06
KIF1A	0.839547	1.35632e-07	7.82584e-06
TNFRSF14	0.386862	1.36325e-07	7.82584e-06
LRRK1	0.386696	1.3745e-07	7.86731e-06
NLRP1	0.304217	1.38026e-07	7.87716e-06
PIK3R1	-0.827817	1.39731e-07	7.95123e-06
LIPI	0.17436	1.41483e-07	8.02753e-06
TM9SF4	0.35327	1.44973e-07	8.16903e-06
E4F1	0.624947	1.45606e-07	8.16903e-06
CBFA2T2	0.394096	1.4552e-07	8.16903e-06
COMP	1.3475	1.45651e-07	8.16903e-06
C14orf37	0.446489	1.48256e-07	8.2913e-06
SENP8	-0.397394	1.48886e-07	8.30273e-06
USP20	0.495976	1.50372e-07	8.36169e-06
GH2	0.108774	1.53957e-07	8.53676e-06
LMBR1L	0.413922	1.55321e-07	8.58795e-06
COL6A2	0.96183	1.56796e-07	8.64505e-06
CARM1	0.480822	1.58997e-07	8.7417e-06
ANKFY1	0.376374	1.6243e-07	8.90536e-06
SERPINE1	0.389393	1.63016e-07	8.91244e-06
C19orf26	0.319842	1.6482e-07	8.98592e-06
GLTSCR1	0.302667	1.65761e-07	9.01206e-06
LINC00313	0.345964	1.66409e-07	9.02215e-06
BEX4	-0.666146	1.74102e-07	9.41308e-06
SLC37A4	0.366591	1.76361e-07	9.50887e-06
NMNAT1	-0.320415	1.78725e-07	9.60978e-06
LPPR1	-0.228837	1.83104e-07	9.8182e-06
HSF4	0.512805	1.84518e-07	9.86691e-06
DSG3	-1.03834	1.87559e-07	9.98293e-06
PRR14	0.403057	1.87711e-07	9.98293e-06
TMX4	-0.531989	1.91828e-07	1.01742e-05
NKD2	0.632913	1.93066e-07	1.02121e-05
MXD3	0.305291	2.00753e-07	1.05615e-05
CETN3	-0.467862	2.00457e-07	1.05615e-05
CXCL9	1.79435	2.03483e-07	1.06763e-05
WIZ	0.488426	2.07761e-07	1.08715e-05
IL12RB1	0.297469	2.14844e-07	1.12121e-05
SYNM	-1.62331	2.16426e-07	1.12645e-05
C2orf40	-1.9036	2.21194e-07	1.14821e-05
SMYD1	-1.2638	2.2587e-07	1.16937e-05
KLHL8	-0.668649	2.28315e-07	1.1789e-05
MYL7	-1.26944	2.29136e-07	1.18002e-05
RGMB	0.354315	2.31876e-07	1.19099e-05
YEATS2	0.220045	2.36121e-07	1.20961e-05
MX2	0.476631	2.38339e-07	1.21778e-05
RPL7L1	-0.434487	2.40352e-07	1.22485e-05
ZNF277	-0.421764	2.46332e-07	1.25206e-05
MEGF6	0.81946	2.49092e-07	1.25953e-05
OR2W5	0.20408	2.48898e-07	1.25953e-05
PRLH	0.260939	2.64417e-07	1.33356e-05
INPPL1	0.476954	2.65617e-07	1.33616e-05
RBM14	0.222619	2.69691e-07	1.35317e-05
CSMD2	0.140858	2.74207e-07	1.3723e-05
MDC1	0.476207	2.80014e-07	1.39778e-05
NCMAP	-1.08605	2.85838e-07	1.42321e-05
KRTAP4-12	0.289363	2.88636e-07	1.42985e-05
PPP4C	0.466182	2.88463e-07	1.42985e-05
PHKB	-0.530465	2.94016e-07	1.45281e-05
U2AF1L4	0.460224	2.99079e-07	1.47409e-05
LEMD2	0.308672	3.01845e-07	1.48398e-05
ABHD5	-0.426998	3.14103e-07	1.54037e-05
PDCD2	-0.477664	3.25144e-07	1.58961e-05
AP4S1	-0.316752	3.25773e-07	1.58961e-05
KIAA1462	0.754449	3.28183e-07	1.5934e-05
IFNAR1	-0.434921	3.27823e-07	1.5934e-05
SMPD4	0.557728	3.3066e-07	1.60145e-05
KLF14	0.258132	3.32956e-07	1.60857e-05
SLC27A6	-1.21053	3.34881e-07	1.61388e-05
EDNRB	-0.380698	3.3704e-07	1.62028e-05
HSPG2	0.453338	3.38003e-07	1.62092e-05
C6orf62	0.366624	3.41473e-07	1.62955e-05
ELN	0.476387	3.41299e-07	1.62955e-05
SPSB3	0.352162	3.44576e-07	1.64035e-05
DENND3	0.410344	3.45799e-07	1.64217e-05
NXF2	0.218509	3.46876e-07	1.64328e-05
NUMBL	0.286453	3.50115e-07	1.65461e-05
C16orf93	0.495743	3.61114e-07	1.69096e-05
PTPRD	0.815518	3.59372e-07	1.69096e-05
C1orf35	0.557398	3.61271e-07	1.69096e-05
CDKN2A	0.700894	3.59563e-07	1.69096e-05
KRT76	0.208402	3.66968e-07	1.71351e-05
ENTHD2	0.6097	3.69656e-07	1.72194e-05
COL4A3BP	-0.399365	3.7278e-07	1.73236e-05
ZNF675	-0.666456	3.75125e-07	1.73912e-05
PRDM1	0.688855	3.94286e-07	1.82362e-05
ZNF668	0.438072	3.96281e-07	1.8242e-05
SFI1	0.561277	3.96052e-07	1.8242e-05
C11orf1	-0.371549	4.00377e-07	1.83872e-05
ZNF335	0.486741	4.03973e-07	1.85088e-05
FTSJ1	0.325583	4.06553e-07	1.85834e-05
H2AFB1	0.253302	4.13162e-07	1.86758e-05
YWHAQ	-0.423155	4.15273e-07	1.86758e-05
GLI2	0.219187	4.14037e-07	1.86758e-05
CXCR2P1	0.617483	4.13338e-07	1.86758e-05
CLCN3	-0.477868	4.10943e-07	1.86758e-05
ARHGAP5	-0.424595	4.15044e-07	1.86758e-05
SECISBP2L	-0.553441	4.12338e-07	1.86758e-05
GBP1	0.63598	4.165e-07	1.86879e-05
CROCC	0.266799	4.1791e-07	1.87082e-05
LINC00632	0.24835	4.22776e-07	1.88827e-05
PAFAH2	-0.366356	4.2877e-07	1.91067e-05
KLK7	-1.31417	4.32725e-07	1.91953e-05
OR13J1	0.155771	4.32148e-07	1.91953e-05
HSPB9	0.392038	4.38871e-07	1.93798e-05
SPSB1	0.63169	4.38829e-07	1.93798e-05
PI16	-1.53316	4.43993e-07	1.95617e-05
CNTNAP1	0.348679	4.49588e-07	1.9699e-05
XXYLT1	0.313281	4.48899e-07	1.9699e-05
EXOSC7	-0.327684	4.50136e-07	1.9699e-05
MYOM3	-0.305945	4.55088e-07	1.98711e-05
HAS3	-0.484862	4.56279e-07	1.98787e-05
SNURF	-0.477163	4.596e-07	1.99344e-05
TIMP2	0.811778	4.58596e-07	1.99344e-05
TMEM135	-0.420757	4.61541e-07	1.99742e-05
RRN3P2	0.317851	4.64508e-07	2.00581e-05
GPR150	0.875782	4.6774e-07	2.01531e-05
DUSP11	-0.313389	4.70286e-07	2.02182e-05
MTHFD2L	-0.385297	4.75547e-07	2.03994e-05
THBS3	0.308761	4.78873e-07	2.0497e-05
CTSK	1.33735	4.94586e-07	2.10771e-05
PLEKHG2	0.434095	4.9377e-07	2.10771e-05
LOC340074	0.162159	4.96224e-07	2.11009e-05
DACT1	1.01754	5.00626e-07	2.12418e-05
FAM189A1	0.447757	5.01788e-07	2.12449e-05
KRT6B	-1.60313	5.08122e-07	2.14372e-05
SRRM2	0.60892	5.08526e-07	2.14372e-05
KLK5	-1.20041	5.14227e-07	2.16308e-05
TEX2	-0.421372	5.17464e-07	2.17201e-05
TSPAN18	0.461815	5.21066e-07	2.18244e-05
GON4L	0.371219	5.26143e-07	2.19898e-05
PRR5L	0.44437	5.35084e-07	2.23157e-05
BRD9	0.331888	5.38816e-07	2.24235e-05
HSD17B6	0.815385	5.4592e-07	2.26708e-05
TADA2B	-0.463631	5.59587e-07	2.3189e-05
WAS	0.530636	5.60931e-07	2.31954e-05
IGFL2	0.397274	5.63164e-07	2.32386e-05
LEPRE1	0.381478	5.84158e-07	2.4054e-05
KIR2DL4	0.173372	5.87525e-07	2.41417e-05
AGA	-0.566888	5.95935e-07	2.44358e-05
GCKR	0.0751186	5.99715e-07	2.449e-05
IL9R	0.30202	5.99766e-07	2.449e-05
C11orf53	0.31469	6.01039e-07	2.44908e-05
CLDN11	-0.973971	6.16397e-07	2.50642e-05
IMPG1	0.134897	6.18443e-07	2.50951e-05
CXCL10	0.947005	6.39853e-07	2.58564e-05
NID1	0.800169	6.39567e-07	2.58564e-05
LEPREL4	0.651643	6.50558e-07	2.62347e-05
ANAPC5	0.279095	6.52934e-07	2.62762e-05
ALDH1B1	0.352555	6.61257e-07	2.65564e-05
FRMPD4	0.11724	6.64062e-07	2.66143e-05
AASDH	-0.324914	6.67114e-07	2.66818e-05
TMBIM6	-0.402415	6.68577e-07	2.66857e-05
RPL29	-0.468223	6.71326e-07	2.67407e-05
HSCB	-0.227041	6.75284e-07	2.6789e-05
CMAS	-0.443989	6.75166e-07	2.6789e-05
NLRC3	0.566374	6.77687e-07	2.68298e-05
DLEU7	0.241484	6.82267e-07	2.6902e-05
ACTR8	-0.361702	6.8102e-07	2.6902e-05
ITGA3	-0.648357	6.91925e-07	2.72278e-05
PALLD	0.422045	6.95608e-07	2.73177e-05
FBLN2	1.04986	7.06384e-07	2.76852e-05
LINC01091	-0.389875	7.11009e-07	2.78106e-05
DDN	0.330031	7.1504e-07	2.79123e-05
SYNPO2	-0.589358	7.24582e-07	2.82283e-05
SUGT1	-0.469709	7.3368e-07	2.85258e-05
KRTAP12-3	0.167944	7.35504e-07	2.85399e-05
OLR1	0.650248	7.55931e-07	2.92743e-05
C19orf55	0.371421	7.59601e-07	2.93582e-05
ZNF546	-0.260485	7.61917e-07	2.93895e-05
PGBD1	-0.344445	7.65878e-07	2.9426e-05
BBOX1	-1.23076	7.65877e-07	2.9426e-05
CDK11A	0.364778	7.86992e-07	3.01778e-05
NTRK2	-1.04225	7.96105e-07	3.04078e-05
MOGS	0.287953	7.94589e-07	3.04078e-05
ZNF595	-0.51036	7.99282e-07	3.04695e-05
METTL22	0.258222	8.08812e-07	3.07727e-05
ZNF598	0.452321	8.10891e-07	3.07918e-05
HOXC5	0.455606	8.14825e-07	3.08811e-05
DIS3	-0.239648	8.29659e-07	3.13823e-05
TENM3	0.221897	8.4353e-07	3.17838e-05
GZMM	0.511179	8.4256e-07	3.17838e-05
NSG1	-0.880832	8.48252e-07	3.19002e-05
GINM1	-0.389526	8.57944e-07	3.22026e-05
TGFBR3	-1.06367	8.66521e-07	3.24621e-05
KRTAP2-2	0.159188	8.72604e-07	3.26274e-05
SH3BP1	0.184717	8.75478e-07	3.26722e-05
RPS10P7	-0.432391	8.94629e-07	3.33232e-05
GABRA4	-0.103158	9.34873e-07	3.47559e-05
GLIS3	0.179777	9.37455e-07	3.47857e-05
TPD52L1	-0.870844	9.47136e-07	3.50782e-05
SAMD5	-1.0533	9.51604e-07	3.51769e-05
NSA2	-0.427384	9.57594e-07	3.53314e-05
ZNF709	-0.277768	9.60667e-07	3.53779e-05
STAB1	0.653359	9.73008e-07	3.57649e-05
TTC16	0.203427	1.00357e-06	3.68188e-05
IL33	-1.0304	1.01503e-06	3.71072e-05
LENG8	0.381089	1.01523e-06	3.71072e-05
FOXQ1	0.854011	1.01972e-06	3.71366e-05
C1orf140	1.00304	1.01984e-06	3.71366e-05
UBE2I	0.3002	1.02202e-06	3.71467e-05
FGF22	0.150726	1.0244e-06	3.71638e-05
SOCS1	0.650157	1.03314e-06	3.74109e-05
PDGFA	-0.579623	1.03504e-06	3.74109e-05
CD8A	0.514583	1.04703e-06	3.77744e-05
POR	0.536026	1.07879e-06	3.88483e-05
CEP19	-0.418672	1.08637e-06	3.90492e-05
FBN1	0.673772	1.0888e-06	3.90649e-05
RNF149	0.31626	1.09806e-06	3.93245e-05
SLC10A5	-0.198581	1.1026e-06	3.9415e-05
DHX37	0.347093	1.11194e-06	3.96762e-05
CSDC2	0.205103	1.12945e-06	4.02274e-05
HGS	0.440165	1.13378e-06	4.03082e-05
SPDYE4	0.228996	1.13864e-06	4.04074e-05
LINC00152	0.580887	1.15508e-06	4.09162e-05
FCGR3A	1.09687	1.16149e-06	4.09943e-05
OR4A15	0.428338	1.16065e-06	4.09943e-05
C16orf86	0.268101	1.17237e-06	4.13039e-05
RAB3IL1	0.408845	1.19993e-06	4.21985e-05
TELO2	0.500888	1.21357e-06	4.26017e-05
RAD9A	0.564071	1.23339e-06	4.32197e-05
SMU1	-0.266194	1.2358e-06	4.32266e-05
C16orf90	0.23791	1.25614e-06	4.38591e-05
CCR4	0.216498	1.26914e-06	4.4234e-05
PDXDC2P	0.90401	1.28091e-06	4.45646e-05
SELPLG	0.388901	1.28701e-06	4.46973e-05
BTF3	-0.5569	1.29016e-06	4.4727e-05
OLFML2B	0.674029	1.30993e-06	4.53321e-05
PROS1	-0.593029	1.3207e-06	4.54628e-05
PIK3CB	-0.349193	1.32005e-06	4.54628e-05
IFFO1	0.427114	1.31776e-06	4.54628e-05
SGIP1	0.507358	1.32964e-06	4.569e-05
GPX5	0.261406	1.35961e-06	4.66377e-05
ADAM12	0.603443	1.36234e-06	4.66495e-05
ZNF737	-0.382822	1.37136e-06	4.68762e-05
GTF3C5	0.257501	1.37561e-06	4.69392e-05
GPRC5C	-0.735495	1.38136e-06	4.70529e-05
ACTL9	0.128275	1.38856e-06	4.72159e-05
PWAR5	-0.348406	1.40344e-06	4.7639e-05
RIPK4	-0.449901	1.41627e-06	4.7991e-05
CCDC47	-0.553372	1.43316e-06	4.83952e-05
TP53AIP1	-0.294051	1.43174e-06	4.83952e-05
TRIM5	-0.42214	1.44771e-06	4.87178e-05
CIITA	0.462802	1.44738e-06	4.87178e-05
ABCA8	-0.616233	1.45427e-06	4.88544e-05
LRRC32	0.791615	1.46625e-06	4.91723e-05
SART3	0.293261	1.49335e-06	4.99952e-05
LUM	1.43592	1.49873e-06	5.0004e-05
SLC6A10P	0.336688	1.49874e-06	5.0004e-05
C11orf24	0.475653	1.53155e-06	5.09246e-05
PSG11	0.185943	1.53125e-06	5.09246e-05
TCIRG1	0.797987	1.53418e-06	5.09253e-05
MYH11	-1.47289	1.54052e-06	5.10489e-05
BZW1	-0.502327	1.54319e-06	5.10508e-05
HNRNPUL1	0.409421	1.55663e-06	5.14084e-05
CAB39	-0.323087	1.57277e-06	5.18535e-05
EOGT	-0.318537	1.57624e-06	5.18804e-05
SLC31A1	-0.551859	1.57897e-06	5.18827e-05
INA	0.305969	1.59792e-06	5.24172e-05
ATG16L2	0.670127	1.60248e-06	5.24786e-05
UCK1	-0.265067	1.62357e-06	5.30802e-05
TMED10	-0.392809	1.64644e-06	5.37378e-05
SRGAP2	0.674795	1.65689e-06	5.38987e-05
HPN-AS1	0.163272	1.65598e-06	5.38987e-05
MAPK8IP3	0.783862	1.66079e-06	5.39318e-05
SCP2	-0.622935	1.66343e-06	5.39318e-05
KIFC2	0.547557	1.67272e-06	5.41429e-05
SMR3A	0.420243	1.6777e-06	5.42143e-05
DENND4B	0.457532	1.69217e-06	5.45912e-05
LCE6A	0.155616	1.69559e-06	5.46114e-05
PDLIM7	0.508266	1.7035e-06	5.47759e-05
MICALL2	0.587808	1.72312e-06	5.53156e-05
GNB3	0.371409	1.74567e-06	5.59473e-05
ILF3	0.368906	1.77486e-06	5.67898e-05
MAFB	0.787442	1.77924e-06	5.68077e-05
MYO19	0.362517	1.78124e-06	5.68077e-05
KIAA0907	0.399849	1.78575e-06	5.68585e-05
FBRS	0.305778	1.79188e-06	5.69591e-05
GOLGA2P7	0.361287	1.79475e-06	5.69591e-05
SPDYE2	0.263645	1.81296e-06	5.74437e-05
NRM	0.576634	1.82701e-06	5.7795e-05
ALPK2	0.332212	1.84255e-06	5.81925e-05
LRRC8B	-0.285601	1.86975e-06	5.89561e-05
PAM16	0.371214	1.8961e-06	5.96905e-05
ZNF707	0.43922	1.90451e-06	5.98585e-05
CORO7	0.469657	1.91609e-06	6.00726e-05
ABCC10	0.296289	1.91747e-06	6.00726e-05
MED22	0.203283	1.9356e-06	6.05433e-05
PDE1C	-0.761631	1.94352e-06	6.06937e-05
RAVER1	0.445985	1.96619e-06	6.13036e-05
TMED5	-0.429542	1.97286e-06	6.14134e-05
B3GNT1	-0.430707	1.99187e-06	6.19065e-05
OBFC1	-0.338176	2.00637e-06	6.22581e-05
STT3B	-0.525189	2.02803e-06	6.28302e-05
MAPK15	0.217066	2.03221e-06	6.28599e-05
PRR24	0.478398	2.04389e-06	6.31214e-05
SCN4B	-0.938254	2.05816e-06	6.32616e-05
RHOT2	0.374099	2.05294e-06	6.32616e-05
EMC3	-0.61239	2.05492e-06	6.32616e-05
LYVE1	-0.720181	2.10053e-06	6.44624e-05
FMNL1	0.329976	2.12015e-06	6.49623e-05
SMN2	-0.344443	2.14396e-06	6.55892e-05
RASSF9	-0.523765	2.14748e-06	6.55939e-05
SNCA	-0.725184	2.20463e-06	6.69913e-05
HES7	0.20245	2.20696e-06	6.69913e-05
CHRNA6	0.252845	2.19787e-06	6.69913e-05
CTAGE10P	-0.297246	2.20445e-06	6.69913e-05
TMEM129	-0.466957	2.21647e-06	6.71754e-05
PTX4	0.201299	2.2274e-06	6.74022e-05
SERPINB5	-1.16096	2.23598e-06	6.7557e-05
SAPCD1	0.60762	2.24085e-06	6.75996e-05
CHMP3	-0.179771	2.24567e-06	6.76403e-05
DST	-0.527143	2.25416e-06	6.77915e-05
RMI2	0.773359	2.35095e-06	7.05547e-05
PTK7	0.587284	2.35327e-06	7.05547e-05
RNF207	0.552358	2.35902e-06	7.06187e-05
FAM71E2	0.21274	2.39348e-06	7.15404e-05
PAK7	-0.387213	2.40031e-06	7.1635e-05
TEX28	0.116192	2.40595e-06	7.16938e-05
DOC2A	0.535662	2.41034e-06	7.17149e-05
TRIM29	-1.07172	2.42669e-06	7.18728e-05
KIAA1024	0.378418	2.42338e-06	7.18728e-05
CRIPAK	0.764525	2.42469e-06	7.18728e-05
PDE4C	0.189419	2.45064e-06	7.24722e-05
FGF2	-0.578436	2.4579e-06	7.25769e-05
CTAGE1	-0.235486	2.48437e-06	7.32475e-05
C14orf80	0.467476	2.5113e-06	7.38185e-05
OR8G2	0.30947	2.5078e-06	7.38185e-05
DUX4	0.649152	2.52998e-06	7.41445e-05
STAC2	-1.67503	2.52642e-06	7.41445e-05
CSNK1A1L	-0.571316	2.53669e-06	7.42297e-05
LAMB3	-1.10113	2.62075e-06	7.65746e-05
LAT	0.73628	2.65865e-06	7.75658e-05
PBDC1	-0.445807	2.67152e-06	7.77089e-05
ADCK3	0.3287	2.671e-06	7.77089e-05
C2orf53	0.164928	2.69685e-06	7.80966e-05
LOX	0.982639	2.69397e-06	7.80966e-05
PINK1	-0.459859	2.68989e-06	7.80966e-05
SC5D	-0.416982	2.70658e-06	7.82624e-05
CD164	-0.532386	2.71334e-06	7.83416e-05
NPLOC4	0.4955	2.73722e-06	7.88501e-05
ISCA1	-0.253098	2.73903e-06	7.88501e-05
NOXO1	0.410578	2.75095e-06	7.90766e-05
OLFM2	0.272387	2.75791e-06	7.916e-05
PROC	0.417709	2.76548e-06	7.92608e-05
PARM1	-0.617044	2.80152e-06	8.01761e-05
RNF32	0.402047	2.81779e-06	8.05236e-05
ANGPTL6	0.288031	2.83202e-06	8.08118e-05
THUMPD1	-0.362265	2.83617e-06	8.08122e-05
TULP3	0.330675	2.8523e-06	8.11532e-05
SEC16B	0.229135	2.88434e-06	8.19454e-05
ARHGEF17	0.479121	2.89201e-06	8.19457e-05
PTPN23	0.384867	2.89274e-06	8.19457e-05
MGP	-1.2742	2.91728e-06	8.25209e-05
MATN2	-1.06235	2.95073e-06	8.33464e-05
TBCD	0.363921	2.98157e-06	8.40959e-05
TMEM192	-0.380784	2.98599e-06	8.40989e-05
DHRS4-AS1	-0.421719	2.99692e-06	8.4285e-05
AIM1L	0.243595	3.01059e-06	8.45478e-05
LOXL2	0.721637	3.02265e-06	8.47645e-05
IDI2	0.153911	3.0273e-06	8.47732e-05
RAB33B	-0.22946	3.05502e-06	8.54267e-05
VPS13D	-0.431016	3.08795e-06	8.6224e-05
KRT5	-1.43326	3.12068e-06	8.70135e-05
HNRNPCL1	-0.452208	3.13357e-06	8.72482e-05
HLA-DRB5	1.11786	3.14028e-06	8.73104e-05
AQP12A	0.149971	3.15828e-06	8.76491e-05
GRIN2C	0.31316	3.16144e-06	8.76491e-05
ANXA8L2	-1.22884	3.19595e-06	8.84802e-05
GZMH	0.683378	3.23718e-06	8.94947e-05
HERC3	-0.266446	3.24271e-06	8.95209e-05
RUNX2	0.490919	3.27238e-06	9.02124e-05
PCMTD1	-0.515713	3.28928e-06	9.05017e-05
SSTR4	0.272556	3.29552e-06	9.05017e-05
ABHD14A	-0.490849	3.29679e-06	9.05017e-05
GRIA4	-0.55395	3.32566e-06	9.10383e-05
MAFA	0.509528	3.32536e-06	9.10383e-05
ARMCX3	-0.508052	3.33403e-06	9.11395e-05
LINC00689	0.280598	3.36849e-06	9.18244e-05
STAG3	0.348822	3.36432e-06	9.18244e-05
ALDH1L2	0.65184	3.3878e-06	9.22219e-05
CHST4	0.281914	3.39897e-06	9.2397e-05
GSX2	0.178533	3.40619e-06	9.24645e-05
IFNL1	0.19109	3.41878e-06	9.26702e-05
DEFB113	0.152271	3.42326e-06	9.26702e-05
THY1	0.872477	3.44047e-06	9.30072e-05
HTR2A	-0.545892	3.45068e-06	9.31539e-05
CXCR3	0.533897	3.46914e-06	9.35231e-05
MIR503HG	0.614632	3.49926e-06	9.4205e-05
NEURL4	0.351222	3.51172e-06	9.441e-05
GPRASP2	-0.473938	3.5344e-06	9.47589e-05
ARHGEF1	0.314895	3.53032e-06	9.47589e-05
USP47	-0.261028	3.55684e-06	9.52295e-05
HSP90B1	-0.374631	3.57693e-06	9.56364e-05
SERPINI2	0.212873	3.59053e-06	9.58686e-05
HEATR5B	-0.265626	3.60764e-06	9.60625e-05
TK2	-0.349621	3.60399e-06	9.60625e-05
BGN	0.865029	3.64825e-06	9.70117e-05
KRTAP5-9	0.194945	3.69025e-06	9.79949e-05
GPR35	0.162621	3.73782e-06	9.91232e-05
SLC25A16	0.427935	3.78196e-06	0.000100158
RNF185	-0.412516	3.79748e-06	0.000100433
ALX3	0.233364	3.83653e-06	0.000101328
GRPEL1	-0.480192	3.85694e-06	0.00010173
TFR2	0.38151	3.89408e-06	0.00010257
ISPD	-0.233251	3.91546e-06	0.000102994
GPR113	0.185941	3.92845e-06	0.000103197
ZNF683	0.781081	3.94134e-06	0.000103258
MMP1	1.5279	3.94015e-06	0.000103258
CRNN	0.157462	4.00679e-06	0.000104832
TSPAN5	-0.95147	4.01915e-06	0.000105015
IRX1	-1.44047	4.04098e-06	0.000105333
PKD1	0.551642	4.04214e-06	0.000105333
ARSI	0.341709	4.05766e-06	0.000105597
SLC5A2	0.268717	4.08134e-06	0.000105846
GABRB2	0.172706	4.08352e-06	0.000105846
TRAPPC11	-0.311344	4.07872e-06	0.000105846
SNHG1	0.313935	4.10511e-06	0.000106265
RASD2	0.334813	4.14947e-06	0.000107271
RNLS	-0.402359	4.16024e-06	0.000107407
SLC12A2	-0.82919	4.17918e-06	0.000107753
QRFPR	-0.498124	4.20933e-06	0.000108295
TMEM119	0.904958	4.21129e-06	0.000108295
SCNN1D	0.288921	4.24004e-06	0.000108891
WDR13	0.253653	4.24898e-06	0.000108977
FSCN1	0.742187	4.27055e-06	0.000109387
ITIH1	0.204287	4.28294e-06	0.00010956
HCAR3	-0.584058	4.37919e-06	0.00011171
ASPSCR1	0.238873	4.37294e-06	0.00011171
PDP2	-0.456978	4.38414e-06	0.00011171
STX4	0.325419	4.43221e-06	0.000112641
CASR	0.140753	4.4287e-06	0.000112641
RNF213	0.506208	4.44134e-06	0.000112726
DSC3	-0.598497	4.45519e-06	0.00011293
MYLK2	0.339378	4.4732e-06	0.00011324
SH3BGRL2	-0.440499	4.512e-06	0.00011399
ZNRF4	0.249519	4.5145e-06	0.00011399
ADH4	-0.347951	4.5342e-06	0.000114339
POM121L12	0.364146	4.58202e-06	0.000115247
SKP1	-0.415754	4.58062e-06	0.000115247
SPTBN5	0.611322	4.58798e-06	0.000115249
LMO1	0.364225	4.60412e-06	0.000115505
SETD1A	0.359212	4.7249e-06	0.000118352
PCOLCE	0.942514	4.72971e-06	0.000118352
LINGO2	-0.626429	4.74341e-06	0.000118543
LENEP	0.130055	4.81601e-06	0.00012005
LAMC2	-0.721517	4.81283e-06	0.00012005
ADAMTS13	0.328475	4.90224e-06	0.000122043
ASH1L-AS1	0.44776	4.92025e-06	0.000122336
ADA	0.65929	5.02182e-06	0.000124702
FBXO48	-0.249924	5.06397e-06	0.000125589
RNASE4	-0.817189	5.08952e-06	0.000126062
CCDC154	0.462484	5.09841e-06	0.000126123
MREG	-0.570923	5.19951e-06	0.000128461
POLL	0.320402	5.25544e-06	0.000129678
ATP2A2	-0.319975	5.2805e-06	0.000130132
RHEBL1	0.415423	5.29703e-06	0.000130375
PIGY	-0.23604	5.31957e-06	0.000130765
GREM1	0.618478	5.33258e-06	0.00013092
KRI1	0.343733	5.36725e-06	0.000131606
POLR2E	-0.312854	5.38559e-06	0.00013189
CAPZA2	-0.417612	5.45292e-06	0.000133038
SLC22A2	0.148882	5.4503e-06	0.000133038
ATG14	-0.313135	5.44319e-06	0.000133038
MIER3	-0.233379	5.46128e-06	0.000133075
TNFAIP6	0.962576	5.47343e-06	0.000133205
TREML5P	0.121941	5.48715e-06	0.000133373
RTCB	-0.51083	5.50855e-06	0.000133726
DAZAP1	0.228758	5.56101e-06	0.000134832
ELOVL7	-0.782639	5.65807e-06	0.000137015
ZNF90	-0.24903	5.66812e-06	0.000137088
ABCA10	-0.309162	5.70997e-06	0.000137759
FUT7	0.483405	5.70582e-06	0.000137759
SPON2	0.552661	5.74737e-06	0.00013849
RGS16	0.821367	5.76545e-06	0.000138755
GDPD5	0.196914	5.85547e-06	0.000140748
EDN3	-0.588801	5.91105e-06	0.000141909
PEX3	-0.334957	5.98373e-06	0.000143477
TF	-1.04442	6.0414e-06	0.000144604
FAM169B	0.212618	6.04556e-06	0.000144604
POU3F1	0.271132	6.08238e-06	0.000145307
EEF1A1	-0.412011	6.11449e-06	0.000145896
DEFB1	-1.10122	6.12368e-06	0.000145937
SMC5	-0.252868	6.13845e-06	0.00014611
RBM28	0.350752	6.26943e-06	0.000149046
DGCR8	0.377783	6.28816e-06	0.000149205
AK5	-0.602885	6.29141e-06	0.000149205
MTRF1L	-0.346607	6.45458e-06	0.000152889
SH3PXD2A	0.513288	6.49715e-06	0.000153711
ZMAT3	-0.330722	6.54682e-06	0.000154698
AKAP8L	0.575087	6.5758e-06	0.000155195
NBEAL2	0.346726	6.58441e-06	0.000155211
AQP1	-0.647628	6.61945e-06	0.000155848
TNK2	0.452322	6.68049e-06	0.000156958
ZNF561	-0.368756	6.68266e-06	0.000156958
GYPE	-0.217624	6.71566e-06	0.000157354
LOC91450	0.488099	6.7084e-06	0.000157354
SCN2B	-0.369054	6.8052e-06	0.000159145
ARHGAP17	0.235764	6.80837e-06	0.000159145
HIBCH	-0.332571	6.82536e-06	0.000159213
ZNF676	-0.639461	6.82763e-06	0.000159213
CPSF1	0.585585	6.85351e-06	0.000159626
SUGCT	0.505799	6.88651e-06	0.000160204
ISLR	0.897665	6.91668e-06	0.000160714
ZNF85	-0.605168	6.93242e-06	0.000160888
HTR1B	0.251301	6.95776e-06	0.000161284
USP51	-0.262081	6.9993e-06	0.000162055
ZNF658	-0.349087	7.01215e-06	0.00016216
APOD	-2.18423	7.03744e-06	0.000162552
MCM3AP	0.328152	7.0924e-06	0.000163628
KLHL13	-0.840668	7.10599e-06	0.000163748
WDR5B	-0.219374	7.21387e-06	0.000166038
PREPL	-0.392049	7.24556e-06	0.000166375
MRC2	0.729608	7.24404e-06	0.000166375
AK4	-0.65837	7.25966e-06	0.000166503
PABPC3	-0.604785	7.34095e-06	0.000168127
ATP5F1	-0.385648	7.34768e-06	0.000168127
IRF3	0.488041	7.38571e-06	0.000168601
ICMT	-0.319761	7.37918e-06	0.000168601
VASH1	0.565359	7.41128e-06	0.000168988
PAK3	-0.361922	7.43246e-06	0.000169076
GABBR1	0.593373	7.42968e-06	0.000169076
POGZ	0.535399	7.45403e-06	0.000169182
ATP2B1	-0.246895	7.45447e-06	0.000169182
GPR61	0.166247	7.46966e-06	0.00016933
RNF133	-0.15655	7.53954e-06	0.00017071
KCNQ3	0.326592	7.54804e-06	0.00017071
SLPI	-1.7975	7.56786e-06	0.00017096
TMEM249	0.325709	7.58218e-06	0.000171086
BGLAP	0.371677	7.74352e-06	0.000174524
TBC1D4	-0.549489	7.86242e-06	0.000176796
RPS6KA4	0.369258	7.86057e-06	0.000176796
TRPV1	0.371135	7.88678e-06	0.000177021
XIRP1	0.189559	7.89056e-06	0.000177021
TRIP10	0.4718	7.97204e-06	0.000178643
LHB	0.341374	8.00976e-06	0.000179283
PRR20B	0.570896	8.022e-06	0.000179351
DCHS1	0.556858	8.28593e-06	0.00018504
CXADR	-0.570821	8.3038e-06	0.000185227
LARP1	0.286592	8.4019e-06	0.000187201
UCHL1	1.13537	8.43262e-06	0.000187672
KLK6	-0.868641	8.4527e-06	0.000187904
IDUA	0.53168	8.56279e-06	0.00018994
FAM200A	-0.332169	8.56375e-06	0.00018994
POLG	0.282343	8.60179e-06	0.000190567
NFKB2	0.242989	8.62172e-06	0.000190792
ANKRD29	-0.709102	8.634e-06	0.000190848
UFSP2	-0.389345	8.66894e-06	0.000191403
IL16	0.267178	8.76018e-06	0.000193199
GALNT1	0.300349	8.79036e-06	0.000193646
SNORD12B	0.205811	8.84118e-06	0.000194546
SPRY2	-0.866182	8.89215e-06	0.000195227
VPS9D1	0.412372	8.88981e-06	0.000195227
ANGPTL2	0.801781	8.91296e-06	0.000195245
SFRP2	1.1421	8.90498e-06	0.000195245
KIAA1586	-0.236733	8.95485e-06	0.000195943
TMEM170A	-0.346988	9.03377e-06	0.000197448
DUX4L2	0.404612	9.12079e-06	0.000198905
VAMP3	-0.254252	9.11598e-06	0.000198905
DDX50	-0.260961	9.16048e-06	0.000199547
FGF7	-0.725817	9.20463e-06	0.000200079
ZNF19	-0.324882	9.20539e-06	0.000200079
ALDH7A1	-0.562845	9.21765e-06	0.000200122
EDARADD	-0.561317	9.37111e-06	0.000203228
CCDC121	-0.235612	9.39035e-06	0.000203419
TLX1	0.232236	9.50536e-06	0.000205682
CMTM1	0.230202	9.5334e-06	0.000206061
NUP107	0.47254	9.59696e-06	0.000207205
HTR6	0.259517	9.64157e-06	0.000207938
TRAIP	0.467494	9.72775e-06	0.000209358
PIK3R6	0.188856	9.72885e-06	0.000209358
NAGPA	0.295548	9.79489e-06	0.000210547
ADO	-0.37708	9.81053e-06	0.000210651
TMLHE	-0.312171	9.83268e-06	0.000210895
TAPBP	0.28667	9.84613e-06	0.000210951
TMEM204	0.728603	9.86897e-06	0.000211209
SUV420H2	0.319742	1.01727e-05	0.000217293
LOC155060	0.486117	1.01755e-05	0.000217293
PORCN	0.314971	1.0189e-05	0.000217343
GPHA2	0.168902	1.0254e-05	0.000218253
GPR39	-0.537121	1.02533e-05	0.000218253
PGAM4	-0.377025	1.02796e-05	0.000218559
TMEM27	-0.297422	1.03207e-05	0.000219029
CDK5RAP3	0.70274	1.03242e-05	0.000219029
SOSTDC1	-0.869497	1.03969e-05	0.000220095
ITPA	0.253941	1.03867e-05	0.000220095
SCARA5	-0.626673	1.04332e-05	0.000220624
SHH	0.237085	1.04747e-05	0.000221262
UBE2E1	-0.300245	1.05175e-05	0.000221925
RANBP2	-0.336562	1.05726e-05	0.000222846
GLIS1	0.492003	1.05927e-05	0.00022303
ANKRD23	0.263358	1.0637e-05	0.00022372
CYP46A1	0.122665	1.08319e-05	0.000227575
SETMAR	-0.325983	1.08487e-05	0.000227682
KCTD1	-0.563064	1.08869e-05	0.000228021
OR1M1	0.140713	1.08882e-05	0.000228021
TRIM23	-0.309006	1.10477e-05	0.000231114
CAV2	-0.153592	1.11583e-05	0.000232928
LIN9	0.313339	1.11545e-05	0.000232928
PLCB1	-0.519158	1.11899e-05	0.000233338
MYLK	-0.945524	1.12148e-05	0.000233607
RAPGEF5	-0.198713	1.1237e-05	0.000233821
APOF	-0.377633	1.12714e-05	0.000234287
MKNK1	0.280491	1.13141e-05	0.000234923
TJAP1	0.433516	1.13761e-05	0.000235961
ZNF384	0.427376	1.1434e-05	0.00023691
IQGAP3	0.792829	1.1482e-05	0.000237426
TNFAIP2	0.718049	1.14833e-05	0.000237426
ACKR4	0.534564	1.16037e-05	0.000239409
ZNF608	-0.421983	1.15981e-05	0.000239409
FAM71C	0.134478	1.16408e-05	0.000239921
RUNDC3B	-0.516902	1.17174e-05	0.000241245
CLTCL1	0.236226	1.17627e-05	0.000241897
TNKS2	-0.273602	1.17739e-05	0.000241897
PROKR2	0.226951	1.18097e-05	0.000242378
LONP2	-0.777002	1.19021e-05	0.000244018
TTYH3	0.523137	1.19159e-05	0.000244045
PTH1R	0.252484	1.19728e-05	0.000244954
NKG7	0.6892	1.20291e-05	0.000245847
KRT3	0.499297	1.21903e-05	0.000248881
MBD6	0.534617	1.22094e-05	0.00024901
MYO9B	0.478949	1.22426e-05	0.000249428
SLC35F3	-0.8974	1.22652e-05	0.000249627
THUMPD3	-0.3627	1.25031e-05	0.000254204
PTP4A3	0.61434	1.25371e-05	0.000254629
LRRC3B	-0.445127	1.25647e-05	0.000254926
HSP90B3P	-0.407444	1.26253e-05	0.000255889
DIP2C	0.242501	1.27225e-05	0.00025759
ETFA	-0.454465	1.27463e-05	0.000257607
CACNG3	0.23111	1.27497e-05	0.000257607
LOC441666	-0.370915	1.27734e-05	0.000257819
RNF39	-0.515696	1.29239e-05	0.000260587
HEYL	0.56223	1.30478e-05	0.000262815
DYNC2LI1	-0.206393	1.31653e-05	0.000264907
ZNF732	-0.59611	1.33744e-05	0.000268333
LYSMD3	-0.190659	1.33566e-05	0.000268333
GPX7	0.441773	1.33768e-05	0.000268333
FAM115A	-0.29896	1.34551e-05	0.000269628
MICAL2	0.209629	1.34886e-05	0.000269744
SLC23A3	0.221986	1.34817e-05	0.000269744
ZNF142	0.303787	1.35632e-05	0.000270959
ACVR2A	-0.49383	1.36483e-05	0.00027127
ACAP3	0.457376	1.36206e-05	0.00027127
SLMO1	0.638452	1.36377e-05	0.00027127
OR5H1	0.326336	1.36076e-05	0.00027127
FYTTD1	-0.389259	1.36334e-05	0.00027127
CDH24	0.275845	1.36971e-05	0.000271915
ATAD3B	0.509541	1.37086e-05	0.000271915
SLX4	0.322174	1.39328e-05	0.000275522
ACTB	0.375857	1.39248e-05	0.000275522
C2CD4D	0.265988	1.39056e-05	0.000275522
MTUS1	-0.560238	1.41297e-05	0.000279132
HSPA8	-0.427142	1.41533e-05	0.000279317
NOC4L	0.394335	1.44045e-05	0.000283415
CRIM1	-0.175301	1.43959e-05	0.000283415
GTPBP10	-0.238469	1.4378e-05	0.000283415
ANXA3	-0.854141	1.44347e-05	0.000283722
KRT74	0.193932	1.45133e-05	0.00028498
RELN	-0.61768	1.45686e-05	0.000285779
XDH	-1.11353	1.46484e-05	0.000287057
INMT	-0.329081	1.46708e-05	0.000287206
POLM	0.233716	1.47435e-05	0.000288341
OGFR	0.327795	1.47732e-05	0.000288633
MTFMT	-0.276991	1.48444e-05	0.000289674
TOP1	-0.347968	1.48562e-05	0.000289674
BNC2	0.422617	1.50755e-05	0.000293657
PNMA5	0.394166	1.51041e-05	0.00029392
CRYGA	0.298796	1.52787e-05	0.000296727
CCBL2	-0.383818	1.52671e-05	0.000296727
SCARB2	-0.32512	1.53074e-05	0.000296988
CCL28	-1.39767	1.53982e-05	0.000298453
IPMK	-0.32623	1.54581e-05	0.00029918
HEXDC	0.495332	1.54664e-05	0.00029918
DPH7	0.290307	1.5522e-05	0.000299959
H1FX-AS1	0.425352	1.57573e-05	0.000304205
CIC	0.358087	1.60114e-05	0.000308805
LINC00162	0.361764	1.614e-05	0.000310978
RPL24	-0.218721	1.62189e-05	0.00031219
PALMD	-0.600859	1.63511e-05	0.000314424
INSRR	0.148435	1.63912e-05	0.000314885
SLC36A1	0.591026	1.66621e-05	0.000319775
STRN4	0.307628	1.67019e-05	0.000320224
TNFRSF25	0.517751	1.6757e-05	0.000320966
SEMA6C	0.401341	1.68143e-05	0.000321746
INPP5E	0.448346	1.69048e-05	0.000323162
FSCN2	0.587429	1.70681e-05	0.000325646
UBQLN1	-0.29593	1.70564e-05	0.000325646
SBDS	-0.291039	1.71692e-05	0.000327255
CENPJ	0.648104	1.72931e-05	0.00032905
FAM210B	-0.457002	1.72971e-05	0.00032905
NTF4	-0.764789	1.74554e-05	0.000331092
CPSF2	-0.267268	1.7445e-05	0.000331092
PACRGL	-0.242291	1.74316e-05	0.000331092
CHRD	0.582136	1.74894e-05	0.000331094
NR3C2	-0.553823	1.74873e-05	0.000331094
TESC	-1.36649	1.76684e-05	0.000334158
FOLR4	0.236929	1.78405e-05	0.000337087
SCN9A	-0.287712	1.79591e-05	0.000338801
CD6	0.810057	1.7966e-05	0.000338801
NHS	0.245302	1.80086e-05	0.000339277
FAM156A	0.549354	1.81048e-05	0.000340761
LMX1A	0.21839	1.81294e-05	0.000340895
SFRP1	-1.29189	1.81649e-05	0.000340907
LAMB1	0.255533	1.81478e-05	0.000340907
PALD1	0.438951	1.82276e-05	0.000341755
SPIDR	0.419356	1.82723e-05	0.000342263
HMGCS2	-1.89283	1.84529e-05	0.000345316
CNTNAP3	-0.804934	1.86175e-05	0.000348062
ASPH	-0.656349	1.86683e-05	0.000348677
TTLL11	-0.275121	1.88263e-05	0.000351293
TNPO2	0.299632	1.88937e-05	0.000352213
CCDC130	0.372145	1.89288e-05	0.000352531
TMTC1	-0.59212	1.90649e-05	0.000354728
TCF21	0.161837	1.91373e-05	0.000355735
DMWD	0.234068	1.92091e-05	0.00035673
KCNJ16	-0.665132	1.9239e-05	0.000356946
FBXO46	0.33044	1.93034e-05	0.000357801
GPR158-AS1	0.382669	1.93794e-05	0.000358869
GPR25	0.427862	1.94451e-05	0.000359743
FAM26F	0.656761	1.95253e-05	0.000360544
GZMA	0.853841	1.95217e-05	0.000360544
AFF4	-0.301097	1.9603e-05	0.000361636
DECR2	0.329001	1.97329e-05	0.000363346
RASAL3	0.700746	1.97286e-05	0.000363346
STBD1	-0.464311	1.97754e-05	0.000363786
RAB27B	-0.666134	1.98892e-05	0.000365533
SNHG11	0.304958	1.99369e-05	0.000366066
ART1	0.205851	2.00803e-05	0.000368353
PSMB7	-0.188794	2.01056e-05	0.00036847
LCE2B	0.187129	2.0243e-05	0.00037064
COMT	-0.617531	2.02956e-05	0.000371255
XRN2	-0.336769	2.06753e-05	0.000377846
EIF3I	-0.423213	2.07769e-05	0.000379349
FAM160A2	0.346968	2.08434e-05	0.000380208
FCGR1B	0.868285	2.09178e-05	0.000380958
ATAD3A	0.408101	2.09236e-05	0.000380958
DLG2	-0.173931	2.10405e-05	0.000382729
RPL3	-0.39316	2.10797e-05	0.000383085
CCHCR1	0.342138	2.12502e-05	0.000385824
CACNA1F	0.239348	2.1409e-05	0.000388347
PARP11	-0.278804	2.15564e-05	0.000390656
BRD2	0.270038	2.158e-05	0.000390722
NDUFAF4	-0.362476	2.17168e-05	0.000392835
UAP1L1	0.522003	2.19441e-05	0.000396252
GLYCTK	0.182276	2.19463e-05	0.000396252
RNASE8	0.105179	2.1976e-05	0.000396421
FGGY	-0.457458	2.21225e-05	0.000398694
LINC00894	0.218508	2.22563e-05	0.000400367
ARHGAP5-AS1	-0.267191	2.22441e-05	0.000400367
SMTN	0.509155	2.23046e-05	0.000400867
HHIPL1	0.35804	2.23404e-05	0.00040114
MSMO1	-0.555911	2.24162e-05	0.000402131
ARID3A	0.466084	2.27532e-05	0.000407802
KAT2A	0.493753	2.27881e-05	0.000408053
ANO10	-0.558548	2.28846e-05	0.000409406
GLRB	-0.104407	2.29118e-05	0.000409517
PLEKHN1	0.651061	2.30713e-05	0.000411809
BCAR4	0.309512	2.31033e-05	0.000411809
ZNF330	-0.214648	2.30918e-05	0.000411809
POLE	0.266509	2.31318e-05	0.00041194
LRFN1	0.294213	2.32101e-05	0.000412582
ZNF488	0.296575	2.31952e-05	0.000412582
ATG4C	-0.28518	2.32331e-05	0.000412615
CDCP2	0.280399	2.32583e-05	0.000412686
FDCSP	-1.72259	2.33899e-05	0.000414353
TRIM16	-0.306394	2.33947e-05	0.000414353
BAIAP2L2	0.293939	2.34454e-05	0.000414876
PANX3	0.193403	2.36976e-05	0.000418957
GYPA	-0.202397	2.37583e-05	0.000419652
FAM185A	-0.261004	2.3859e-05	0.000421048
ZNF876P	-0.237796	2.40086e-05	0.000423307
mar.02	-0.146831	2.41044e-05	0.000424612
DHX35	0.29948	2.41678e-05	0.000425262
SIAE	-0.611506	2.42067e-05	0.000425262
PSMG2	-0.309304	2.4198e-05	0.000425262
WDR31	-0.436269	2.43037e-05	0.000426583
TUFT1	0.775329	2.44234e-05	0.000427711
GRIN2B	-0.113032	2.44338e-05	0.000427711
KIF21B	0.225839	2.43962e-05	0.000427711
CEP72	0.350842	2.46678e-05	0.000431421
SLC20A1	0.476576	2.47498e-05	0.000432127
NEAT1	0.821583	2.47524e-05	0.000432127
GUCA1A	0.11438	2.47834e-05	0.000432281
BRINP1	-0.298998	2.49705e-05	0.000435155
NDUFA6	-0.541875	2.5077e-05	0.000436621
SACM1L	-0.343587	2.51123e-05	0.000436847
SNORA78	0.219048	2.52002e-05	0.000437985
CREB3	-0.368843	2.53799e-05	0.000440717
JMJD7-PLA2G4B	0.558071	2.54468e-05	0.000441485
TXNDC12	-0.351754	2.56893e-05	0.000444902
FAM186B	0.239742	2.56744e-05	0.000444902
CXCR4	0.888668	2.58907e-05	0.000447992
KCTD14	-0.552121	2.60231e-05	0.000449884
POU2F2	0.139603	2.63463e-05	0.000455069
MRAP2	-0.451819	2.65236e-05	0.000457725
RELT	0.455073	2.67094e-05	0.000460524
PPIL4	-0.207486	2.68548e-05	0.000462622
OAZ2	-0.263004	2.69072e-05	0.000463116
SMIM5	0.333279	2.71345e-05	0.000466618
PNPLA2	0.423657	2.72984e-05	0.000469024
PPCDC	0.194321	2.74404e-05	0.000471048
NOB1	-0.368141	2.74802e-05	0.000471317
FAM186A	0.10141	2.76001e-05	0.000472958
C5orf45	0.305612	2.77758e-05	0.000475551
LINC00523	0.404931	2.79128e-05	0.000477478
MMP14	0.868716	2.80139e-05	0.000478745
ATP8B5P	-0.267944	2.80359e-05	0.000478745
BOLA3	-0.415055	2.81419e-05	0.000480134
PRM1	0.190013	2.81963e-05	0.000480642
HLA-DOA	0.432967	2.8382e-05	0.000483385
APPL2	-0.366175	2.84216e-05	0.000483638
PROB1	0.18859	2.85269e-05	0.000485008
WNT10B	0.612167	2.85845e-05	0.000485564
AXIN1	0.305043	2.86115e-05	0.000485599
S100B	-0.519129	2.86709e-05	0.000486185
HEATR3	-0.390936	2.87532e-05	0.000487158
SNAP29	-0.447747	2.87975e-05	0.000487485
IAPP	0.634774	2.88293e-05	0.0004876
CUL1	-0.30484	2.89725e-05	0.000489597
AP1S3	-0.364248	2.90713e-05	0.000490842
APOA5	0.134568	2.92542e-05	0.000493503
SLC30A5	-0.223888	2.95573e-05	0.000498186
RGS11	0.961051	2.96253e-05	0.000498901
PRKCDBP	0.598163	2.96627e-05	0.000499101
LBX2-AS1	0.510926	2.96915e-05	0.000499155
ZNF880	-0.383823	2.9722e-05	0.000499218
GPR87	-0.421499	2.97714e-05	0.000499218
ZBTB32	0.297699	2.9772e-05	0.000499218
LHX6	-0.656214	2.98119e-05	0.000499458
CELSR1	0.436438	2.98814e-05	0.000499764
AOX1	-0.68905	2.98636e-05	0.000499764
IDH1	-0.738979	2.99405e-05	0.000500324
SERINC1	-0.492539	3.00214e-05	0.000501247
SEC14L4	0.270035	3.00782e-05	0.000501767
MGST2	-0.484139	3.01346e-05	0.000502278
TMEM59	-0.293166	3.03039e-05	0.000504669
NPEPL1	0.492738	3.03438e-05	0.000504784
ITGBL1	0.683555	3.03626e-05	0.000504784
ARHGAP27	0.327012	3.07197e-05	0.000510286
THAP2	-0.345953	3.09359e-05	0.000513442
CTLA4	0.44656	3.10814e-05	0.000515418
KLB	-0.343369	3.11177e-05	0.000515443
ZNF208	-0.696025	3.11357e-05	0.000515443
OR10K1	0.166206	3.12854e-05	0.000517481
IL17RD	-0.805474	3.15421e-05	0.000521287
DNMT3B	0.214627	3.21497e-05	0.000530878
GALNT8	-0.174401	3.22836e-05	0.000532639
CDKL1	0.374447	3.2319e-05	0.000532772
MESDC1	0.373178	3.24252e-05	0.000534072
ZNF181	-0.332078	3.25104e-05	0.000535024
WLS	-0.546139	3.27033e-05	0.000537745
LIG4	-0.25148	3.27647e-05	0.000538301
LRPAP1	-0.408146	3.28005e-05	0.000538436
ACADM	-0.544831	3.29541e-05	0.000540503
ZNF638	-0.392924	3.30865e-05	0.000542219
LDLRAD4	0.593959	3.31715e-05	0.000543156
CISD2	-0.331379	3.33636e-05	0.000545844
GALNT3	-0.771867	3.34593e-05	0.00054695
CC2D1B	0.161603	3.37046e-05	0.000550499
PTPN5	0.201324	3.38111e-05	0.000551776
PTGR1	-0.337802	3.38733e-05	0.000552331
NDUFB6	-0.460729	3.3968e-05	0.000553411
TSC2	0.464405	3.42098e-05	0.000556887
MED18	-0.455214	3.43289e-05	0.00055756
SERPINB7	0.183954	3.43192e-05	0.00055756
NFKBIA	0.374326	3.43369e-05	0.00055756
ESD	-0.40963	3.4517e-05	0.000559577
ATF7	-0.211838	3.45184e-05	0.000559577
CORO6	0.832287	3.46625e-05	0.000561446
SLC25A28	0.332469	3.47299e-05	0.000562072
HOMER1	-0.261741	3.4839e-05	0.00056337
MAP3K10	0.378013	3.4889e-05	0.000563712
DFFA	-0.280197	3.49896e-05	0.000564869
C5orf56	0.379297	3.50703e-05	0.000565704
NCLN	0.263695	3.51148e-05	0.000565954
CCDC85B	0.429881	3.51841e-05	0.000566603
ANXA2P3	-0.571962	3.5631e-05	0.000572454
MAP4K3	-0.348122	3.56187e-05	0.000572454
C2orf74	-0.614349	3.56354e-05	0.000572454
C1orf116	-0.661633	3.57333e-05	0.000573555
TANK	-0.341539	3.59472e-05	0.000576513
TRIM46	0.287034	3.60498e-05	0.000577685
ATP5L2	-0.244434	3.63104e-05	0.000581383
NECAB2	0.17526	3.63991e-05	0.000582326
IGBP1	-0.371782	3.65936e-05	0.000584411
MFAP5	0.933604	3.66791e-05	0.000584411
ANKRD12	-0.294649	3.6585e-05	0.000584411
ADCK5	0.436545	3.66663e-05	0.000584411
HLA-DQB1	0.905959	3.66467e-05	0.000584411
CHMP4C	-0.535834	3.71975e-05	0.000591816
BCL9L	0.397663	3.72045e-05	0.000591816
ATP5C1	-0.308674	3.76209e-05	0.000597952
DNAJA2	-0.51496	3.77018e-05	0.00059875
SDK2	-0.418767	3.78508e-05	0.000600628
PHLDB1	0.382997	3.8056e-05	0.000603394
MKX	0.291108	3.83566e-05	0.000607666
STK19	0.448431	3.88428e-05	0.00061487
PCNX	-0.384423	3.90987e-05	0.000618418
ZNF596	-0.292924	3.91916e-05	0.000619385
KRTAP10-12	0.316324	3.9423e-05	0.000622539
C2orf50	0.247577	3.98784e-05	0.00062901
C19orf44	0.528056	3.98972e-05	0.00062901
ADSL	-0.380978	4.00192e-05	0.000630424
EVI5	-0.219036	4.03608e-05	0.000635292
CSF2RA	0.296655	4.1567e-05	0.000653751
PLCG1	0.377387	4.1732e-05	0.000655817
SREK1IP1	-0.197192	4.19726e-05	0.000659068
C4orf26	0.139375	4.20491e-05	0.000659739
ADAMTS2	0.16606	4.23297e-05	0.000662558
OR4X1	-0.17129	4.23307e-05	0.000662558
SMIM14	-0.586015	4.22832e-05	0.000662558
PARP6	0.312322	4.27091e-05	0.000666877
GBP4	0.619231	4.26806e-05	0.000666877
SLC29A2	0.393305	4.26797e-05	0.000666877
RPS29	-0.328636	4.30057e-05	0.000670972
KRT4	0.276	4.30422e-05	0.000671004
PRICKLE4	0.231772	4.32088e-05	0.000672971
MGRN1	0.320533	4.32373e-05	0.000672971
PGM1	-0.512115	4.33104e-05	0.000673571
AKR1C6P	-0.0950121	4.35668e-05	0.000676481
TREX2	0.269318	4.3537e-05	0.000676481
FAM180A	0.212564	4.40017e-05	0.000682691
RPL5	-0.414598	4.42152e-05	0.000684915
CD276	0.318623	4.41899e-05	0.000684915
HAGHL	0.4884	4.43561e-05	0.000686552
TAT	-1.08008	4.45842e-05	0.000689536
LPPR5	0.145449	4.5023e-05	0.000695221
OR4K14	0.195684	4.4992e-05	0.000695221
C2orf71	-0.316448	4.5084e-05	0.000695613
FIBIN	0.624588	4.51523e-05	0.000695895
FAM124A	-0.286869	4.52023e-05	0.000695895
SCN3A	0.668846	4.52093e-05	0.000695895
ZNF626	-0.390085	4.53329e-05	0.000697247
NRSN2	0.309995	4.55204e-05	0.00069958
GIPC3	0.16272	4.5781e-05	0.000703032
HAUS5	0.284325	4.60299e-05	0.000705744
C7orf55	-0.453191	4.60278e-05	0.000705744
KRTAP5-6	0.235569	4.6097e-05	0.000706056
MINPP1	-0.239291	4.61226e-05	0.000706056
ALG10	-0.314409	4.63168e-05	0.000708473
NSL1	-0.30079	4.63553e-05	0.000708506
HINT3	-0.493909	4.65789e-05	0.00071081
IFNL2	0.223474	4.65678e-05	0.00071081
CXorf65	0.609207	4.68248e-05	0.000714005
C14orf142	-0.429158	4.69448e-05	0.000715276
LCE3C	0.205076	4.69913e-05	0.000715426
FZD3	-0.492815	4.71567e-05	0.000716826
GPC3	-0.71668	4.71223e-05	0.000716826
MRPL46	-0.276203	4.75077e-05	0.000721039
PLG	-0.143101	4.74924e-05	0.000721039
OR5V1	0.270695	4.76848e-05	0.000723163
VMP1	0.507567	4.78334e-05	0.000724854
ZNF780A	-0.220102	4.79401e-05	0.000725345
MT1F	-0.566787	4.79045e-05	0.000725345
ZNF735	-0.268133	4.80121e-05	0.000725871
SELP	-0.573476	4.80614e-05	0.000726055
FSTL3	0.560715	4.86582e-05	0.000734502
CYP26B1	0.0968502	4.88688e-05	0.000737111
GUCY1A3	-0.721524	4.89603e-05	0.000737276
PDGFRB	0.718754	4.89715e-05	0.000737276
DCUN1D2	0.246266	4.89931e-05	0.000737276
USP6NL	-0.317499	4.94543e-05	0.000743644
ZNF542	-0.384901	4.96707e-05	0.000746322
SLC25A40	-0.27094	4.99542e-05	0.000750004
FAM133B	-0.288432	5.02067e-05	0.000752998
FAM13B	-0.269655	5.02693e-05	0.000752998
HMX3	0.300797	5.02449e-05	0.000752998
SCN2A	-0.488615	5.03675e-05	0.00075389
MED23	-0.243447	5.07954e-05	0.000759712
FAM101B	0.608102	5.10722e-05	0.000763268
PPP2R1B	-0.224247	5.12769e-05	0.000765741
PRR22	0.435655	5.14073e-05	0.000767101
RBM27	-0.26779	5.16626e-05	0.000768574
ACRBP	0.29209	5.16635e-05	0.000768574
CGB2	0.139829	5.15931e-05	0.000768574
DNAH17	0.0999388	5.16273e-05	0.000768574
SYT2	0.0883675	5.17212e-05	0.000768845
PKMYT1	0.708159	5.19245e-05	0.000771281
RAD51D	0.179228	5.22279e-05	0.000775197
DBH	0.0823593	5.23584e-05	0.000776543
SLC9A7	-0.481011	5.25243e-05	0.000778413
WISP3	-0.646257	5.25803e-05	0.000778529
SOS2	-0.218199	5.26119e-05	0.000778529
WNT2	0.472018	5.30915e-05	0.00078503
ITGB1BP2	0.297031	5.35444e-05	0.000791128
ATP1A2	-0.529813	5.37321e-05	0.0007927
C1orf86	0.176231	5.37001e-05	0.0007927
C1orf112	0.374305	5.40195e-05	0.000796338
RASGRF2	0.248919	5.45318e-05	0.000803285
ZNF45	-0.206871	5.47283e-05	0.00080557
NKAIN4	0.191219	5.47912e-05	0.000805889
NPTX1	-1.00816	5.5084e-05	0.000809585
RRP9	0.288536	5.51448e-05	0.000809869
IFT74	-0.282493	5.52193e-05	0.000810354
DYNC1LI2	-0.350272	5.53471e-05	0.000811457
CRTC2	0.35961	5.53777e-05	0.000811457
PLEKHO1	0.434314	5.54695e-05	0.000812194
OR2A2	0.550784	5.56302e-05	0.000813935
RBFOX2	-0.314743	5.6145e-05	0.000820852
KANK2	0.400559	5.62844e-05	0.00082166
CYP39A1	-0.296593	5.62619e-05	0.00082166
MGARP	-0.36934	5.63541e-05	0.000822063
UVSSA	0.441075	5.70094e-05	0.00083038
DEFB123	0.146874	5.69678e-05	0.00083038
ING4	0.370707	5.7455e-05	0.000836247
IRF1	0.462283	5.7731e-05	0.000839638
TM2D3	-0.277387	5.87256e-05	0.000853467
ZC3H8	-0.155032	5.88101e-05	0.000854059
SHANK3	0.514713	5.89581e-05	0.000855572
SIN3B	0.590923	5.91902e-05	0.00085806
ZNF426	-0.305801	5.92175e-05	0.00085806
CDC42	-0.211805	5.96329e-05	0.000863439
LMCD1	0.647007	5.99178e-05	0.000866921
RELL2	0.415068	6.00895e-05	0.00086876
MAP3K12	0.375869	6.03397e-05	0.000871732
DKK3	-0.511607	6.04915e-05	0.000873279
B4GALNT1	0.382284	6.07641e-05	0.000876566
NMD3	-0.326304	6.08692e-05	0.000877434
PRR5	0.222836	6.09806e-05	0.000878391
PUS1	0.360732	6.16e-05	0.000886658
CPZ	0.557808	6.19296e-05	0.000890746
CAPN12	0.521383	6.23276e-05	0.000895811
NPRL3	0.362777	6.24937e-05	0.000897536
CPSF3	-0.258045	6.28046e-05	0.000901338
EXOC7	0.29373	6.28913e-05	0.000901919
MAS1L	0.228239	6.32031e-05	0.000905726
TCF23	0.381652	6.34874e-05	0.000909132
SLC25A32	0.447713	6.37201e-05	0.000911795
C19orf48	0.455477	6.39099e-05	0.000912734
MYLPF	-0.418913	6.39055e-05	0.000912734
FAM98A	-0.340992	6.3926e-05	0.000912734
LAMA5	0.336513	6.45373e-05	0.000920788
INCA1	0.236606	6.47537e-05	0.000923201
MIR4435-1HG	0.623976	6.53757e-05	0.000931388
SEMA4A	0.262664	6.55526e-05	0.000933228
COQ10B	-0.308117	6.56402e-05	0.000933795
C1orf159	0.365955	6.58656e-05	0.000936318
IGSF9	0.685581	6.60989e-05	0.00093895
CEBPD	0.469779	6.65097e-05	0.000944099
NET1	0.710247	6.67136e-05	0.000946306
TRIM31	-0.171017	6.68207e-05	0.000947137
SMIM20	-0.397838	6.72664e-05	0.000952762
FAM110C	-0.599099	6.75989e-05	0.000956777
TMEM242	-0.256844	6.78014e-05	0.00095756
ZNF35	-0.281384	6.77379e-05	0.00095756
SEMA3C	-0.602796	6.77695e-05	0.00095756
COMMD1	-0.310661	6.81173e-05	0.000960631
UPK2	0.0894024	6.80804e-05	0.000960631
MMRN1	-0.760658	6.8402e-05	0.00096395
YIPF4	-0.31855	6.84721e-05	0.000964241
RNF31	0.272269	6.86312e-05	0.000964849
ADI1	-0.450982	6.86635e-05	0.000964849
STK25	0.569523	6.86233e-05	0.000964849
TUBB2B	-0.843408	6.91351e-05	0.000968685
PLXNA3	0.603672	6.90155e-05	0.000968685
MSH3	-0.301217	6.90993e-05	0.000968685
SMARCA5	-0.347571	6.91034e-05	0.000968685
KCNMB3	0.344623	6.93416e-05	0.000969949
BCL10	-0.220973	6.94241e-05	0.000969949
SPINK7	0.385743	6.93941e-05	0.000969949
GATC	-0.275011	6.93458e-05	0.000969949
PSMA2	-0.448972	6.95045e-05	0.000970379
GRAMD2	-0.451273	6.97105e-05	0.000972559
LINC00652	0.13944	7.02415e-05	0.000978568
AGBL1	0.112789	7.02025e-05	0.000978568
GFPT2	0.926162	7.04242e-05	0.000980414
ATP6V1H	-0.440543	7.14886e-05	0.000994522
NUAK1	0.301987	7.16633e-05	0.000996242
OR6Y1	0.346254	7.19025e-05	0.000998856
RBMX	-0.27218	7.19764e-05	0.000999171
LAMP2	-0.302919	7.2894e-05	0.00101119
B3GAT3	0.24793	7.32103e-05	0.0010127
FAM188A	-0.238252	7.31151e-05	0.0010127
CHST9	-0.338445	7.31065e-05	0.0010127
TFE3	0.245682	7.32028e-05	0.0010127
PRM3	0.130828	7.35631e-05	0.00101686
LGALS1	0.645155	7.38269e-05	0.00101906
TRMT61B	-0.27497	7.38066e-05	0.00101906
TROAP	0.515492	7.40459e-05	0.00102043
SDHD	-0.337336	7.40654e-05	0.00102043
SPATA25	0.181491	7.40827e-05	0.00102043
ADAMTS8	-0.855129	7.42802e-05	0.00102171
UBXN4	-0.332895	7.42476e-05	0.00102171
FAM110D	-0.638642	7.47121e-05	0.00102692
CACNB4	-0.539854	7.47874e-05	0.00102723
CTDSPL	-0.488167	7.4989e-05	0.00102928
NCKAP5L	0.206931	7.52647e-05	0.00103234
KRT15	-1.51656	7.54265e-05	0.00103311
CDC42EP3	-0.224313	7.54107e-05	0.00103311
NR4A1	-0.439871	7.59075e-05	0.00103824
FBXO9	-0.401117	7.59016e-05	0.00103824
BBX	-0.365533	7.62252e-05	0.00104185
ZNF654	-0.268963	7.69888e-05	0.00105155
HNMT	-0.340826	7.7088e-05	0.00105217
C12orf40	0.0912841	7.74436e-05	0.00105629
LAMA1	-0.459739	7.75245e-05	0.00105629
NFATC2IP	0.281306	7.75519e-05	0.00105629
TP63	-0.599945	7.81687e-05	0.00106109
P4HA3	0.326436	7.81951e-05	0.00106109
REG4	0.0810027	7.82304e-05	0.00106109
PITX2	0.378251	7.81102e-05	0.00106109
ARL5C	0.186282	7.80792e-05	0.00106109
MESDC2	-0.157969	7.80989e-05	0.00106109
FAM212A	0.443569	7.85135e-05	0.00106345
GAREM	-0.68157	7.84698e-05	0.00106345
HES6	0.311915	7.87675e-05	0.00106615
LY6G6E	0.280459	7.88503e-05	0.00106653
CD8B	0.455716	7.92445e-05	0.00107112
PACS1	0.370895	7.95486e-05	0.00107448
SIK1	0.620632	7.98869e-05	0.00107831
IGDCC4	0.431449	7.99471e-05	0.00107837
TIFA	-0.188661	8.03068e-05	0.00108248
DNMBP-AS1	-0.292026	8.04432e-05	0.00108327
ANKZF1	0.396591	8.04767e-05	0.00108327
HSPA5	-0.50849	8.0594e-05	0.0010841
MEF2B	0.297155	8.08017e-05	0.00108615
ZNF83	0.399251	8.08763e-05	0.0010864
C19orf60	0.234984	8.13318e-05	0.00109177
SMARCA2	-0.488752	8.14048e-05	0.001092
TMEM86A	-0.568837	8.15689e-05	0.0010927
SSH2	0.28631	8.15594e-05	0.0010927
HNRNPH1	0.445773	8.16862e-05	0.00109352
IL1R2	-0.262121	8.19381e-05	0.00109557
RPS12	-0.319832	8.19518e-05	0.00109557
KIF2B	0.0578786	8.20249e-05	0.0010958
ZNF436	-0.308186	8.22745e-05	0.00109838
SERBP1	-0.232021	8.25695e-05	0.00110157
GPSM1	0.26485	8.28338e-05	0.00110434
ENTPD6	0.358819	8.31623e-05	0.00110645
ISY1	-0.256112	8.31075e-05	0.00110645
FBXW2	-0.261029	8.31051e-05	0.00110645
MAML1	0.230361	8.33536e-05	0.00110824
SLC39A10	-0.340693	8.37978e-05	0.00111339
SLN	0.223642	8.41372e-05	0.00111714
EHD3	-0.386311	8.45824e-05	0.00112228
TSPAN8	-1.35217	8.50123e-05	0.00112646
ZNF813	-0.322854	8.4968e-05	0.00112646
B3GNTL1	0.271387	8.52245e-05	0.00112774
CLUHP3	0.593327	8.52059e-05	0.00112774
RNF128	-0.132922	8.53985e-05	0.00112927
COL16A1	0.479374	8.54796e-05	0.00112958
PRICKLE1	0.670654	8.63371e-05	0.00114014
AP1S1	-0.422918	8.69397e-05	0.00114732
ZNF767	0.433579	8.70846e-05	0.00114846
SF3A2	0.464209	8.7377e-05	0.00115154
HIC1	0.51137	8.77061e-05	0.00115509
TSLP	-0.119814	8.7848e-05	0.00115618
MARVELD3	-0.474041	8.80447e-05	0.00115799
DLK2	-0.889886	8.86103e-05	0.00116386
PFDN6	-0.491027	8.85756e-05	0.00116386
TRIL	-0.712573	8.87881e-05	0.00116541
RAB11FIP3	0.396008	8.95567e-05	0.0011744
GABPB2	0.43836	8.95934e-05	0.0011744
PCAT4	-0.122934	8.98569e-05	0.00117707
PPID	-0.469549	9.01793e-05	0.0011805
DHCR24	-0.731458	9.04595e-05	0.00118337
HES5	0.272389	9.05774e-05	0.00118412
TINAGL1	0.892686	9.07145e-05	0.00118512
RPS6KB2	0.329666	9.09121e-05	0.00118611
CRIP3	0.22292	9.08874e-05	0.00118611
PIGF	-0.427413	9.109e-05	0.00118764
TNS3	0.466501	9.13506e-05	0.00119024
GRM4	1.01442	9.14613e-05	0.00119089
ACAT2	-0.358198	9.16797e-05	0.00119294
NR1I3	0.102443	9.18343e-05	0.00119415
RBBP6	-0.243279	9.20175e-05	0.00119574
EHHADH	-0.268102	9.23254e-05	0.00119894
EIF4E3	-0.338475	9.29393e-05	0.00120611
CHCHD2	-0.448057	9.30514e-05	0.00120676
RAB3GAP1	-0.311284	9.32052e-05	0.00120795
MARVELD2	-0.383678	9.3353e-05	0.00120907
EFEMP2	0.589036	9.39981e-05	0.00121661
PEX13	-0.298337	9.43382e-05	0.00122021
PDE7B	-0.373034	9.44169e-05	0.00122042
DSE	0.561962	9.53083e-05	0.00123112
MIR31HG	-0.449672	9.59659e-05	0.00123875
CCDC84	0.483109	9.60253e-05	0.00123875
TNNI3	0.602456	9.62019e-05	0.0012402
LINC00657	-0.343047	9.661e-05	0.00124382
HLA-DRB1	0.726698	9.66042e-05	0.00124382
HAP1	0.344169	9.70545e-05	0.0012479
SUMO1P3	-0.45151	9.6991e-05	0.0012479
CFI	-0.653119	9.72702e-05	0.00124903
MCOLN2	0.444884	9.72226e-05	0.00124903
SALL3	0.328618	9.73616e-05	0.00124938
ZNF512B	0.474288	9.75099e-05	0.00125046
HOXA11-AS	0.533007	9.75882e-05	0.00125064
OR8U1	0.234717	9.82092e-05	0.00125777
SLC25A14	0.296327	9.86913e-05	0.00126312
RPN2	-0.419202	9.89475e-05	0.00126557
GYG1	-0.294267	9.90438e-05	0.00126597
LUC7L	0.433498	9.9116e-05	0.00126606
TMEM102	-0.219427	9.92439e-05	0.00126687
CDC14B	-0.305349	9.97406e-05	0.00127155
SAMD9L	0.609648	9.97038e-05	0.00127155
TMEM171	0.180996	9.98845e-05	0.00127255
PLCXD3	-0.440713	0.000100082	0.00127423
SUCLG1	-0.391609	0.000100982	0.00128486
NXF3	0.391775	0.000101609	0.001292
TM4SF1	-0.863816	0.000101961	0.00129562
VARS2	0.328354	0.000102315	0.00129803
TRPC2	0.377454	0.00010235	0.00129803
ZNF155	-0.258204	0.000102338	0.00129803
MTIF2	-0.174568	0.000103285	0.00130903
ABCB1	-0.343096	0.000103926	0.00131591
CBLN2	0.852445	0.000103973	0.00131591
DEFB128	0.212062	0.000104029	0.00131591
SYT8	-0.522858	0.000104191	0.00131625
KRTAP10-1	0.61573	0.000104131	0.00131625
NCOR2	0.414429	0.000104364	0.00131758
AADACL2	-0.18788	0.000104558	0.00131917
GPC2	0.62583	0.000105045	0.00132447
DERL2	-0.375707	0.000105662	0.00133052
MRPL1	-0.244393	0.000105639	0.00133052
JAK1	-0.296066	0.000105915	0.00133285
WSCD2	0.146532	0.000106284	0.00133491
F2RL2	0.79161	0.000106218	0.00133491
TMEM87A	-0.288797	0.000106179	0.00133491
PRDM6	0.343314	0.000106447	0.0013361
SESN1	-0.443867	0.000106877	0.00134063
TBX19	0.521015	0.000107084	0.00134237
NRXN3	-0.434339	0.000107317	0.00134442
ATP5B	-0.545152	0.000107645	0.00134767
SPOCK2	0.401766	0.000108821	0.00136105
SIGLEC14	0.370319	0.000108853	0.00136105
GCN1L1	0.252075	0.000109389	0.00136687
ZNF319	-0.346105	0.000109773	0.0013708
RASA1	-0.454204	0.000110613	0.0013804
TMPO-AS1	0.187006	0.000110739	0.00138109
KNTC1	0.43835	0.000111271	0.00138675
RASSF7	0.628271	0.000111406	0.00138675
ADAM10	-0.323237	0.00011137	0.00138675
SLC25A35	0.447444	0.000111675	0.00138921
PMF1	0.311595	0.000111843	0.00139041
TMEM38A	-0.406541	0.000111921	0.0013905
KIAA1161	0.150674	0.000112291	0.0013935
TRPC3	0.232873	0.000112305	0.0013935
YPEL1	0.298531	0.000113684	0.0014097
DDX25	-0.264935	0.000113762	0.00140978
FAM76A	-0.193447	0.000113957	0.00141131
STMN1	0.155653	0.000114855	0.00142152
PASK	0.314812	0.000116226	0.00143757
REV1	-0.197183	0.000117143	0.00144801
TAF15	0.406145	0.000117423	0.00145054
SHISA6	0.191329	0.000118584	0.00146396
PYY2	0.49757	0.000120745	0.0014897
AGFG1	-0.281398	0.000120904	0.00149071
ZNF770	-0.215166	0.000121101	0.0014922
SLC25A48	0.190524	0.000121212	0.00149263
C1QTNF3	0.425548	0.000121643	0.00149604
TMEM261	-0.283004	0.000121602	0.00149604
DNAJB13	0.250583	0.000122772	0.00150898
STAG2	-0.211101	0.000123016	0.00151104
FAM129A	-0.711332	0.000123165	0.00151191
CORO1A	0.448022	0.000123291	0.00151251
SMAD7	0.344951	0.000123849	0.00151839
TSPAN4	0.435018	0.000124777	0.00152881
ELL	0.165688	0.000125068	0.00153
ARL15	-0.328529	0.000124982	0.00153
PCLO	-0.155632	0.000125109	0.00153
CLIP2	0.228273	0.000125558	0.00153357
SIRT7	0.27914	0.000125549	0.00153357
RESP18	0.0969217	0.000125912	0.00153692
RNF20	-0.212825	0.000126069	0.00153692
UGDH	-0.727874	0.000126066	0.00153692
LTF	-1.58772	0.000127912	0.0015578
ITGB3	-0.807636	0.000127941	0.0015578
RC3H2	-0.167918	0.00012884	0.00156776
SCART1	0.237669	0.000129052	0.00156937
ZNF486	-0.435177	0.000129196	0.00157014
PPP1R12C	0.337611	0.000130152	0.00158078
ARHGEF10	0.29655	0.00013026	0.0015811
PTPN7	0.474533	0.000130374	0.0015815
PIF1	0.616467	0.000130744	0.001585
NBEAL1	-0.222536	0.000131086	0.00158817
CCL4	0.725002	0.000131915	0.00159722
MYL1	0.0913345	0.00013205	0.00159787
SLC25A18	-0.586048	0.000134563	0.00162726
GPR176	0.363218	0.000134945	0.00163087
LCAT	0.528361	0.000135062	0.00163127
MTSS1L	0.404066	0.000135178	0.00163166
ZNF614	-0.279594	0.000135423	0.00163362
FBXL22	-0.320689	0.000136553	0.00164623
VIPAS39	0.230482	0.000137063	0.00165034
OR52R1	0.102456	0.000137023	0.00165034
CAND1	-0.431218	0.000137221	0.00165122
BMP8A	0.317826	0.000137603	0.0016548
SEMA3E	-0.442158	0.000137878	0.00165607
DROSHA	0.274093	0.000137798	0.00165607
CYYR1	-0.342033	0.000138073	0.00165738
GDI1	0.423025	0.000138859	0.00166579
NSUN5	0.44873	0.000139052	0.00166708
CNGA1	-0.288535	0.000139263	0.00166859
KRTAP26-1	-0.147835	0.000139544	0.00166889
ULBP1	0.141941	0.000139537	0.00166889
PSTPIP1	0.641226	0.000139535	0.00166889
CLDN12	-0.376003	0.00013993	0.00167152
CRYGD	0.130243	0.000139936	0.00167152
DHRS7B	-0.391226	0.0001401	0.00167246
HNRNPDL	-0.232977	0.000140524	0.00167649
LINC00319	0.230399	0.000141242	0.00168404
NOP2	0.310685	0.000141579	0.00168702
CD200	-0.395995	0.000141789	0.00168746
TM4SF20	-0.0588034	0.000141728	0.00168746
ZNF493	-0.27782	0.000142033	0.00168934
SLC47A2	-0.220691	0.000143743	0.00170864
APBB3	0.293826	0.000143922	0.00170894
C22orf43	-0.301114	0.000143944	0.00170894
CROCCP2	0.392411	0.000144737	0.00171315
OR10G8	0.354787	0.000144579	0.00171315
ZBTB6	-0.221773	0.00014452	0.00171315
BCL2L13	-0.208594	0.000144436	0.00171315
CRNKL1	-0.265848	0.000144671	0.00171315
STEAP4	-0.930917	0.000144956	0.00171469
OR2AK2	-0.250427	0.000145585	0.00172005
PRKAR1A	-0.413402	0.000145579	0.00172005
METTL7B	-0.213544	0.000145719	0.0017206
CDC42BPB	0.336907	0.000146605	0.00172897
LINC00982	0.14728	0.00014656	0.00172897
MET	-0.847003	0.00014694	0.00173082
CTGF	0.700428	0.000146911	0.00173082
PPP2R5C	-0.361456	0.00014746	0.0017359
ZSWIM8	0.390655	0.000148039	0.00173852
CEP135	0.307237	0.000147854	0.00173852
PLXDC1	0.37417	0.000147996	0.00173852
TRPM4	0.498264	0.000147967	0.00173852
UCHL3	-0.335217	0.000148499	0.00174182
WHAMMP3	-0.176042	0.000148449	0.00174182
PGPEP1L	0.18242	0.00014873	0.00174349
SRMS	0.308363	0.000148947	0.00174393
HEXA-AS1	-0.251738	0.000148904	0.00174393
XIAP	-0.23933	0.000149122	0.00174495
TSHZ2	-0.640098	0.000150315	0.00175785
MYCBPAP	0.471683	0.000151991	0.00177638
FUS	0.586105	0.000152754	0.00178386
MAGEA6	0.605076	0.000152814	0.00178386
CASKIN1	0.479243	0.000153092	0.00178605
CCL11	0.327073	0.000153202	0.00178625
FAM53B	0.217285	0.00015333	0.00178669
CDK9	0.219489	0.000153428	0.00178676
KCNH1	0.159367	0.000153937	0.00179161
ME1	-0.699155	0.000154201	0.00179362
WRB	-0.4305	0.00015482	0.00179975
SCOC	-0.404997	0.000155798	0.00181004
CTBS	-0.420276	0.000155908	0.00181023
CHD8	0.249593	0.000156329	0.00181297
PKDREJ	-0.0842172	0.000156293	0.00181297
AP1G2	0.440172	0.000156779	0.00181387
KCNMB2	-0.237907	0.000156703	0.00181387
PHRF1	0.369077	0.000156624	0.00181387
HNRNPK	-0.192176	0.00015677	0.00181387
CABP4	0.30625	0.000156929	0.00181454
AGRN	0.378045	0.000157323	0.00181802
DXO	0.30435	0.000158153	0.00182612
CA8	-0.9682	0.000158212	0.00182612
TMEM88B	0.465512	0.0001589	0.00183298
NUDT7	-0.301051	0.000160592	0.00185141
ZNF420	-0.22007	0.000160778	0.00185246
ANKRD35	-0.761953	0.00016097	0.00185358
CLCN7	0.364593	0.000162043	0.00186373
PIP	-2.48078	0.000161953	0.00186373
PDE1B	0.38401	0.000162147	0.00186383
MRGPRE	0.22589	0.000162641	0.00186621
SERINC5	-0.246256	0.000162563	0.00186621
SPRED3	0.10269	0.000162522	0.00186621
TGM1	0.27653	0.000163708	0.00187627
SERINC4	0.133998	0.00016371	0.00187627
OR5P2	-0.253829	0.000164368	0.00188051
C18orf32	-0.564611	0.000164184	0.00188051
SERPINF1	0.813789	0.000164319	0.00188051
CINP	-0.315711	0.000164929	0.00188582
ZC3H7B	-0.477198	0.00016509	0.00188655
DEPDC7	0.342279	0.000165199	0.00188669
C15orf32	0.145168	0.00016548	0.0018888
ABHD17B	-0.232527	0.00016569	0.00188898
CATSPER4	0.101875	0.0001656	0.00188898
VLDLR	-0.351582	0.000166249	0.00189243
PHF7	-0.286047	0.00016613	0.00189243
GPR123	0.124208	0.000166283	0.00189243
CWC15	-0.279828	0.000166733	0.00189644
ITGA6	-0.569942	0.00016691	0.00189645
PLEKHA8	-0.276662	0.000166928	0.00189645
TRIM10	0.195407	0.000167372	0.00190038
LOC400940	0.117531	0.000167777	0.00190388
NDUFS4	-0.253176	0.000168343	0.00190919
TAS2R5	0.161292	0.000168702	0.00191164
AMACR	-0.338551	0.000168754	0.00191164
NME3	0.336699	0.000169083	0.00191359
C12orf54	-0.147529	0.000169123	0.00191359
FAM109B	0.278609	0.000169666	0.00191862
WNT10A	0.203702	0.00017058	0.00192784
CYP21A2	0.326437	0.000171612	0.00193838
TCEAL8	-0.287484	0.000171856	0.00193862
MEP1B	-0.103095	0.000171931	0.00193862
DNAJC25	-0.337454	0.000171773	0.00193862
SMIM12	-0.310985	0.000172282	0.00194146
ZNF692	0.354884	0.000172507	0.00194287
OR4F4	0.094363	0.000172646	0.00194331
HLA-F-AS1	-0.179482	0.00017315	0.00194739
UQCRB	-0.340659	0.000173307	0.00194739
ARHGAP19	-0.240136	0.00017325	0.00194739
C2	0.538953	0.000173846	0.00195206
TNFAIP3	0.542102	0.000173923	0.00195206
AP4E1	0.27453	0.000174199	0.00195404
CHPF	0.415883	0.000174449	0.00195459
FGD4	-0.239552	0.000174433	0.00195459
ARRDC5	0.208749	0.000174752	0.00195686
SORBS2	-0.420676	0.000174968	0.00195739
ARRB1	-0.373187	0.000175	0.00195739
IFNA2	0.114445	0.00017523	0.00195884
FAM171A2	0.358898	0.000176719	0.00197436
REC8	0.730934	0.000177944	0.0019869
ZNF26	0.258823	0.000178069	0.00198716
AKR1B10	-1.46514	0.000178764	0.00199037
CCL22	-0.121778	0.000178701	0.00199037
CHRM5	-0.0799477	0.000178515	0.00199037
NEDD4L	-0.441223	0.000178705	0.00199037
ARHGAP1	0.302162	0.000179112	0.0019931
MAFF	-0.526493	0.000179518	0.00199648
CLK2	0.403499	0.000179645	0.00199676
GRK7	-0.11473	0.000179882	0.00199826
IL20RA	-0.856144	0.000180318	0.00200196
TGFB1I1	0.525074	0.00018044	0.00200217
MEPCE	-0.333866	0.000180634	0.00200318
SIK2	-0.426015	0.000181674	0.00201358
GGTLC1	-0.932496	0.000182883	0.00202583
CLEC11A	0.679515	0.000183008	0.00202606
PCDHGC5	0.184809	0.000185207	0.00204924
SSPO	0.309052	0.000185391	0.00205012
MPZL2	-0.438003	0.00018553	0.0020505
SH2D5	0.611157	0.000185885	0.00205326
TSPAN31	-0.354706	0.000186323	0.00205693
PLOD2	0.732117	0.000186557	0.00205718
MEOX2	-0.433144	0.000186523	0.00205718
HLA-DQB2	0.692915	0.000186706	0.00205766
FAXDC2	-0.779689	0.000187832	0.00206891
LOC100129034	-0.277944	0.000188119	0.0020709
KDM5A	-0.18945	0.000188433	0.00207319
FAM163B	0.155274	0.000188748	0.00207548
ABTB1	0.329641	0.000188923	0.00207624
FREM1	-0.422304	0.000189733	0.00208397
SLA	0.761892	0.000190213	0.00208806
PRPF40B	0.214473	0.000191073	0.00209632
PNPLA4	-0.539963	0.00019159	0.00210081
TSEN54	0.386178	0.000192103	0.00210525
MARCH5	-0.248883	0.00019241	0.00210744
MRPS36	-0.356468	0.000192818	0.00211072
SLC48A1	-0.265672	0.000193803	0.00212032
MRPS33	-0.356657	0.000194516	0.00212692
EIF5A2	0.276302	0.00019473	0.00212807
SAMD14	0.17449	0.000195367	0.00213384
SNRPN	-0.449781	0.000197088	0.00215144
CCDC148	-0.295445	0.000198596	0.00216547
PLCB2	0.687803	0.000198585	0.00216547
HPGD	-1.20515	0.000200382	0.00218373
TNNI3K	-0.230048	0.000201195	0.00219136
ZBTB38	-0.217992	0.000201974	0.00219863
HAUS3	-0.324507	0.000202719	0.0022055
CNTROB	0.321152	0.000203367	0.00220983
RNF113B	-0.310053	0.000203271	0.00220983
MLLT6	0.317338	0.000203456	0.00220983
S100A4	0.647817	0.000203824	0.00221259
PPIL6	-0.302316	0.000203973	0.00221298
ATMIN	-0.175762	0.000204572	0.00221824
IRS1	-0.624306	0.000204837	0.00221988
MVP	0.339944	0.000205271	0.00222173
EREG	-0.639461	0.000205189	0.00222173
DCT	0.229156	0.000205349	0.00222173
CSRNP3	-0.410605	0.000207221	0.00224074
ROPN1	-1.0843	0.000208047	0.00224843
PTGS2	-0.524125	0.000209432	0.00226214
MMP3	0.793881	0.000209657	0.00226332
POLE4	-0.441409	0.000210127	0.00226714
PCMT1	-0.328353	0.000210688	0.00227194
NIT1	0.258053	0.000210858	0.00227251
MAGOH	-0.394437	0.000211141	0.00227431
LOC100133985	0.47915	0.00021241	0.00228672
RASSF6	-0.378284	0.00021255	0.00228696
PILRA	0.586062	0.00021269	0.00228721
IFITM3	0.538121	0.000213673	0.00229651
SLCO4C1	0.110813	0.000215209	0.00230921
IKBKB	0.344637	0.000215194	0.00230921
LOC339240	0.128361	0.000215205	0.00230921
MKLN1	-0.229418	0.000215523	0.00231131
SHPRH	-0.215563	0.000216392	0.00231935
CD3EAP	0.30205	0.00021668	0.00232116
MYOC	-0.711296	0.00021738	0.00232739
MYOZ2	-0.0956398	0.0002175	0.00232739
NIN	-0.280693	0.000217685	0.00232809
CACNB3	0.507102	0.000217972	0.00232989
MAPK6	-0.271966	0.000218208	0.00233113
CNIH1	-0.344479	0.000219544	0.00234412
PRCD	0.2408	0.000221937	0.0023658
KIAA1244	-0.61315	0.000221877	0.0023658
LOC100133331	0.350317	0.000221771	0.0023658
PCDHB15	-0.234209	0.000222108	0.00236633
DHRS4L2	-0.363472	0.000222824	0.00237266
TMEM47	-0.518837	0.000223321	0.00237665
ZCCHC8	0.197453	0.000223873	0.00237869
UBB	-0.374015	0.000223792	0.00237869
HEXB	-0.497056	0.000223878	0.00237869
NEFH	0.487229	0.000224176	0.00238056
KRT8P41	0.200015	0.000224766	0.00238552
SSTR5	0.152115	0.000225002	0.00238673
SLC12A5	0.137523	0.00022545	0.00239018
EIF2B3	-0.248104	0.00022582	0.00239281
RAB4A	-0.287081	0.000226062	0.00239407
CGNL1	-0.724272	0.00022654	0.00239762
C15orf37	-0.181193	0.000226643	0.00239762
KIF2A	-0.260999	0.000227225	0.00240248
GNAI2	0.418643	0.000227575	0.00240402
FAM13A	-0.517614	0.000227617	0.00240402
MTVR2	0.221135	0.000228042	0.00240721
RECQL5	0.208275	0.000228428	0.00240997
GIPR	0.329832	0.00022885	0.00241313
WNK1	0.277134	0.000229011	0.00241352
C8orf31	0.573873	0.000230013	0.00242277
SLC2A12	-0.183354	0.000230419	0.00242574
CRYAB	-0.819101	0.000231454	0.00243269
ZNF791	-0.209251	0.000231342	0.00243269
SSBP1	-0.376266	0.000231318	0.00243269
CHST6	0.452462	0.000231784	0.00243355
FAM160B2	0.338565	0.000231729	0.00243355
TTC31	0.328837	0.000232387	0.00243856
FNBP4	0.39829	0.000233545	0.0024494
LIG1	0.322999	0.000234055	0.00245343
FASTKD2	-0.216557	0.000234494	0.00245671
RECQL4	0.759282	0.00023526	0.00246342
HADH	-0.353303	0.000236013	0.00246997
CA5A	0.230458	0.00023666	0.00247409
ARRDC2	0.4677	0.000236578	0.00247409
ARL8A	0.332398	0.000237051	0.00247685
CGRRF1	-0.331979	0.000237293	0.00247805
SERPINA1	-0.72132	0.00023819	0.00248609
PRSS37	0.150698	0.000238608	0.00248912
DPM2	0.182579	0.000239829	0.00250052
CHL1	-0.297973	0.000240169	0.00250273
PRTG	-0.245832	0.000240888	0.00250888
PI4KB	0.311422	0.00024153	0.00251423
CTAGE5	-0.30598	0.000242251	0.00252039
KCNMB1	-0.309295	0.000243699	0.00253411
ITFG1	-0.452826	0.000244433	0.00254039
LPP	-0.391038	0.000244635	0.00254113
RIPK3	0.289546	0.000247308	0.00256753
EVX2	0.123591	0.000247651	0.00256791
CSRP1	-0.397013	0.00024774	0.00256791
AHNAK	-0.285249	0.00024751	0.00256791
CLDN20	-0.188859	0.000248693	0.00257642
HLA-F	0.541981	0.000250155	0.00259019
CD59	-0.670197	0.00025034	0.00259074
PSKH1	-0.312462	0.000250797	0.00259409
TRIO	0.293161	0.000251552	0.00260053
NLGN2	0.492562	0.0002525	0.00260895
C7orf61	0.419598	0.000252771	0.00261036
MIB2	0.253432	0.000254146	0.00262317
CBLN3	0.361801	0.000254782	0.00262835
HPS6	-0.25805	0.000255305	0.00263235
XKRX	0.147481	0.000255744	0.00263549
HLA-DOB	0.485266	0.000255921	0.00263591
RIC3	-0.503798	0.000256349	0.00263893
TADA3	-0.285538	0.000257241	0.00264672
SAA1	-1.20297	0.000257789	0.00265001
PFN3	0.0963381	0.000257968	0.00265001
AHNAK2	0.475618	0.000257865	0.00265001
PTGFR	-0.522957	0.000258464	0.00265371
FCGBP	-0.915002	0.00025865	0.00265422
ZNF510	-0.117398	0.000258942	0.00265583
AHSA1	-0.420285	0.000259602	0.00266119
RSL24D1	-0.370168	0.000260588	0.0026643
OR51B2	-0.0749117	0.000260058	0.0026643
KIAA0430	0.243466	0.000260211	0.0026643
ZNF558	0.225541	0.000260575	0.0026643
TMEM144	-0.462187	0.000260409	0.0026643
ZNF799	-0.228425	0.000262941	0.00268695
GAK	0.343282	0.000263522	0.00269148
EIF4B	-0.282133	0.000264081	0.00269578
TCP1	-0.320325	0.000264807	0.00270036
ZNF225	-0.28442	0.000264727	0.00270036
CACUL1	-0.288567	0.000265842	0.00270951
C9orf78	-0.208474	0.000266518	0.00271498
NEU4	0.24351	0.00026668	0.00271522
MUS81	0.371474	0.00026703	0.00271736
TNFRSF9	0.299943	0.000268096	0.00272591
GPSM3	0.471811	0.000268149	0.00272591
ZNF124	0.227864	0.000268517	0.00272822
BEND5	-0.48859	0.000270287	0.00274335
IL27	0.355087	0.000270277	0.00274335
DHRSX	-0.350398	0.000270649	0.00274559
SLC16A11	0.348199	0.000271461	0.00275198
LINC01002	0.524444	0.00027156	0.00275198
C17orf105	0.552915	0.000271939	0.00275439
IL17A	0.168056	0.000272426	0.00275789
UBQLN3	0.138054	0.000273365	0.00276596
AQP8	0.212917	0.000274373	0.00277472
METRNL	0.557002	0.000274779	0.00277739
SLC26A10	0.488377	0.000275539	0.00278363
SURF1	-0.349917	0.000275754	0.00278436
FKBP10	0.579874	0.000276823	0.00279082
FGF16	0.102735	0.000276774	0.00279082
XRCC6P5	-0.155978	0.000276634	0.00279082
SIRT6	0.330342	0.000279153	0.00281286
RASA3	0.559237	0.000279352	0.00281341
RAB18	-0.327576	0.000279669	0.00281515
CAPN11	-0.341844	0.000279952	0.00281655
DCTN1	0.264801	0.000281387	0.00282953
LYRM7	-0.336806	0.000281731	0.00283153
OXTR	-1.34703	0.000282273	0.00283551
TMEM173	0.501934	0.000282648	0.00283782
ZNF79	-0.221672	0.000283294	0.00284284
PDLIM1	-0.581462	0.000284049	0.00284896
BTF3P11	-0.478504	0.000285596	0.00286231
PDK3	-0.404526	0.000285814	0.00286231
IFNG	0.120621	0.000285967	0.00286231
CROT	-0.427282	0.00028586	0.00286231
CRISPLD2	0.483103	0.000286168	0.00286285
OR2B2	0.23616	0.000286555	0.00286525
TRPC5	0.0652889	0.000286749	0.00286573
CCDC146	0.423142	0.000289174	0.00288848
C22orf34	0.301894	0.000289458	0.00288984
ENO1	-0.40446	0.00029052	0.00289767
TOP3A	0.234874	0.000290539	0.00289767
APOBEC2	-0.150582	0.000292768	0.00291841
LTN1	-0.173287	0.000293044	0.00291967
LINC00174	0.584339	0.000294055	0.00292675
HIST1H4H	-0.465823	0.000294006	0.00292675
RAE1	0.240195	0.00029494	0.00293365
DAPK1	0.164149	0.0002951	0.00293365
MYH13	0.0946245	0.000295199	0.00293365
SLC16A2	-0.512981	0.000295726	0.0029374
TBC1D8B	-0.207595	0.000296703	0.00294528
ZNF549	-0.351359	0.000296822	0.00294528
PDGFD	-0.564289	0.000297363	0.00294916
CYP4V2	-0.355962	0.000297633	0.00295033
DUOX2	0.197905	0.000297829	0.00295078
SKIV2L	0.356949	0.000298584	0.00295526
LRCH4	0.231102	0.000298544	0.00295526
RIMS4	0.73841	0.000299019	0.0029572
CCDC19	0.44652	0.000299235	0.0029572
RTP1	0.0983261	0.000299209	0.0029572
PDHX	-0.230747	0.000301596	0.00297902
LINC01184	-0.203107	0.000302028	0.00298178
AIF1L	-0.362012	0.000302302	0.00298298
CLDN8	-1.01151	0.000303769	0.00299594
ZBTB49	-0.225885	0.000304064	0.00299733
HBD	-1.06613	0.000304622	0.00300131
SRRM1	0.349178	0.000305017	0.00300369
PILRB	0.700039	0.000305416	0.00300611
ZNF121	-0.259119	0.000306314	0.00300891
MAP2K7	0.228752	0.000306317	0.00300891
ZNF227	-0.321388	0.00030587	0.00300891
ENTPD5	-0.581613	0.000306062	0.00300891
NCALD	-0.313244	0.000308945	0.00303319
STX19	-0.705483	0.000309355	0.00303569
MOGAT3	0.286069	0.000310458	0.00304499
PHTF2	0.221856	0.000311142	0.00305016
ATP13A2	0.300527	0.000312259	0.00305957
ZNF671	-0.376663	0.000312686	0.00306222
SLC25A41	0.337335	0.000313321	0.0030669
PABPC1L	0.533921	0.000315794	0.00308341
NCOA1	-0.271803	0.000315902	0.00308341
AJAP1	-0.356735	0.000315959	0.00308341
MTM1	-0.164261	0.000315897	0.00308341
PMS2L2	0.411819	0.000316113	0.00308341
[truncated: 17,519 more rows]

## Sheet: GSEA_HER2_high
pathway	pval	padj	log2err	ES	NES	size	leadingEdge
HALLMARK_INTERFERON_ALPHA_RESPONSE	5.96638e-13	9.94397e-12	0.921426	0.497168	2.95637	95	PSME2, STAT2, IRF9, IFI30, ISG15, RNF31, DHX58, RSAD2, IFI35, OASL, IFIT3, HELZ2, IFI27, CMPK2, SLC25A28, OGFR, BATF2, IFI44, CXCL10, IFITM3, PARP12, DDX60, CXCL11, SAMD9L, IFI44L, BST2, PLSCR1, USP18, OAS1, MVB12A, GBP4, TRIM21, TAP1, MX1, IFIH1, UBA7, IRF7, TRAFD1, TDRD7, HLA-C, CMTR1, IFIT2, IFITM2, RTP4, PARP9, IFITM1, UBE2L6, PARP14, GMPR, EPSTI1, LGALS3BP, B2M, SAMD9, HERC6, EIF2AK2, PROCR,…
HALLMARK_E2F_TARGETS	2.23132e-15	1.11566e-13	1.00732	0.417626	2.81218	195	MXD3, RNASEH2A, ESPL1, NAA38, POLD1, PSMC3IP, CDCA3, BRCA1, ATAD2, CIT, DDX39A, WDR90, MCM3, GINS1, RACGAP1, LIG1, NUP107, UBR7, MKI67, MELK, DIAPH3, POLE, CCP110, UBE2S, RANBP1, HELLS, DLGAP5, DEPDC1, TRIP13, BARD1, CDK1, DUT, PTTG1, CDCA8, RAD51AP1, HMGB2, UBE2T, AURKB, CCNE1, MCM6, TIMELESS, PLK4, NCAPD2, ASF1B, KIF2C, SUV39H1, CENPE, DSCC1, CCNB2, E2F8, SPC25, PCNA, KIF22, POLD3, GINS4, LMNB1…
HALLMARK_G2M_CHECKPOINT	2.34591e-11	2.93239e-10	0.863415	0.37579	2.52428	190	TROAP, UBE2C, TRAIP, KIF15, KIF23, RBM14, NEK2, ESPL1, NUSAP1, TPX2, BUB1, E2F1, CDC45, DDX39A, MCM3, SMC2, ATF5, RACGAP1, POLQ, RAD54L, MKI67, ODF2, POLE, UBE2S, PBK, BARD1, CDK1, PRC1, CDC7, PTTG1, HMGN2, EXO1, NDC80, AURKB, MCM6, PLK4, CENPF, KIF2C, SUV39H1, CENPE, CCNB2, PML, FBXO5, MNAT1, NUMA1, BUB3, KIF22, TGFB1, G3BP1, LMNB1, AURKA, CKS2, KIF11, SMC4, BIRC5, STIL, SMAD3, KIF4A, MYBL2, KIF…
HALLMARK_EPITHELIAL_MESENCHYMAL_TRANSITION	1.90424e-07	1.58686e-06	0.690132	0.321362	2.16397	195	PLOD2, COL12A1, COL5A1, LRRC15, SPOCK1, LOXL1, COL5A2, COL1A1, COL5A3, NTM, THBS2, INHBA, CDH11, FAP, FN1, NID2, MMP2, COL11A1, SERPINH1, COL1A2, MMP1, BMP1, LGALS1, CTHRC1, BGN, ENO2, MMP14, POSTN, COL6A3, HTRA1, ADAM12, LOX, COL8A2, PLAUR, TGFBI, CAPG, COMP, ECM1, FBN1, PRRX1, MFAP5, SGCD, LUM, LOXL2, SPARC, APLP1, VCAN, PCOLCE, PDGFRB, COL3A1, CADM1, ITGA5, EFEMP2, COL7A1, IGFBP2, COLGALT1, CA…
HALLMARK_INTERFERON_GAMMA_RESPONSE	0.00017254	0.000718918	0.518848	0.263872	1.77806	196	PSME2, STAT2, IRF9, OAS3, IFI30, ISG15, RNF31, DHX58, RSAD2, RNF213, STAT1, RBCK1, IFI35, OASL, IFIT3, IFIT1, CASP7, HELZ2, IFI27, MVP, CMPK2, SLC25A28, OGFR, BATF2, IFI44, XAF1, HLA-G, CXCL10, IFITM3, PARP12, DDX60, TOR1B, CXCL11, SAMD9L, IFI44L, BST2, MX2, CCL7, PSMB10, PLSCR1, USP18, TAPBP, GBP4, TRIM21, OAS2, TAP1, MX1, IFIH1, IRF7, TRAFD1, TDRD7, CMTR1, DDX58, PML, IFIT2, IFITM2, RTP4
HALLMARK_MITOTIC_SPINDLE	0.000423727	0.00141242	0.498493	0.262269	1.7623	197	CNTROB, TAOK2, KIF15, CENPJ, KIF23, NEK2, ESPL1, NUSAP1, TPX2, BUB1, PIF1, CTTN, CKAP5, KNTC1, NET1, ARFGEF1, RACGAP1, RHOT2, ANLN, CAPZB, CEP72, ARHGEF11, DLGAP5, CDK1, KPTN, PRC1, DOCK4, PCNT, PXN, PALLD, NDC80, PLEKHG2, CENPF, KIF2C, CENPE, CEP250, HDAC6, CCNB2, CLIP2, FBXO5, NUMA1, MYO9B, KIF22, LMNB1, FSCN1, AURKA, KIF11, SMC4, TUBGCP6, SAC3D1, TUBGCP2, BIRC5, PCGF5, TBCD, KIF4A, KIF20B, TRI…
HALLMARK_DNA_REPAIR	0.0100941	0.0180251	0.38073	0.236656	1.51752	146	AAAS, NME3, POLD1, RAE1, POLA1, ZWINT, CMPK2, POLL, LIG1, DGCR8, RFC5, ERCC3, RAD51, ELL, SNAPC4, DUT, TYMS, ITPA, SUPT5H, EDF1, VPS28, TAF6, PCNA, POLD3, TARBP2, SAC3D1, GMPR2, TAF10, NT5C3A, PRIM1, CDA, NFX1, TSG101, HPRT1, POLD4, TAF12, CSTF3, XPC, RAD52, RBX1, RFC4, NELFE, SSRP1, RFC3, ZNF707, POLR2I, DCTN4, GTF3C5, ARL6IP1, AK1, SRSF6, NME4, NCBP2, RRM2B, ERCC2, TAF1C, IMPDH2, USP11, ADCY6, …
HALLMARK_ESTROGEN_RESPONSE_EARLY	0.00851551	0.0157695	0.38073	0.220142	1.48267	193	SNX24, SLC24A3, NCOR2, MICB, CELSR1, SCARB1, ITPK1, RAB31, MYBBP1A, KDM4B, GREB1, SLC22A5, SIAH2, SEMA3B, IGF1R, ADCY9, CELSR2, OVOL2, MED13L, MYOF, ALDH3B1, PRSS23, THSD4, TFAP2C, TPBG, GFRA1, PMAIP1, KRT18, MLPH, MYBL1, ELOVL2, PGR, RET, RAPGEFL1, ANXA9, MYB, MAPT, CA12, ARL3, TGM2, GAB2, RHOBTB3, ASB13, ADCY1, SLC2A1, FAM102A, RARA, AMFR, SLC27A2, DYNLT3, KRT8, PDZK1, TFF1, GLA, KCNK15, MSMB, …
HALLMARK_ANGIOGENESIS	0.219178	0.288392	0.119348	0.256715	1.20122	36	OLR1, COL5A2, VTN, POSTN, PGLYRP1, LUM, VCAN, COL3A1, VAV2
HALLMARK_ESTROGEN_RESPONSE_LATE	0.145367	0.213776	0.144631	0.176834	1.19076	195	SLC24A3, NCOR2, MICB, RNASEH2A, SCARB1, ITPK1, KIF20A, RAB31, COX6C, SLC22A5, NAB2, SIAH2, SEMA3B, XRCC3, CACNA2D2, CELSR2, LSR, OVOL2, PLK4, MYOF, ALDH3B1, PRSS23, DNAJC1, UNC13B, TFAP2C, TPBG, TPSAB1, EMP2, ALDH3A2, PGR, RET, STIL, AGR2, RAPGEFL1, ANXA9, CDC20, MYB, MAPT, HPRT1, CA12, ARL3, DNAJC12, SORD, SNX10, FABP5, FAM102A, ASCL1, AMFR, SLC27A2, DYNLT3, TSPAN13, PLXNB1, PDZK1, TFF1, GLA, KR…
HALLMARK_KRAS_SIGNALING_DN	0.168831	0.241187	0.134273	0.173096	1.16154	192	MSH5, RSAD2, GP1BA, SLC29A3, RGS11, YBX2, HSD11B2, SKIL, TGM1, ARHGDIG, CKM, MAGIX, IDUA, KLHDC8A, CCDC106, TNNI3, BARD1, HTR1B, IFI44L, RIBC2, COPZ2, CELSR2, FGF16, ATP6V1B1, FGF22, MX1, SHOX2, TLX1, BMPR1B, CD80, IGFBP2, PCDHB1, GDNF, CACNA1F, TSHB, KMT2D, GAMT, SPHK2, MYO15A, AMBN, ALOX12B, ZC2HC1C, YPEL1, SLC6A3, HNF1A, NPY4R, C5, UPK3B, THRB, SLC5A5, SLC25A23, SERPINB2, GPR19, CAPN9, CPA2, G…
HALLMARK_MYC_TARGETS_V2	0.464539	0.553023	0.0766747	0.185703	0.987051	57	MYBBP1A, NOC4L, RRP9, PLK4, NOP2, UNG, PPRC1, SLC29A2, LAS1L, SORD, TCOF1, MCM5, DDX18, PLK1, MCM4, PUS1, SLC19A1, TMEM97, HSPD1, CDK4
HALLMARK_GLYCOLYSIS	0.80937	0.87975	0.0455878	0.124772	0.8384	197	PLOD2, COL5A1, SLC16A3, RBCK1, ENO2, PAXIP1, KIF20A, FUT8, IDUA, TGFBI, MERTK, LHX9, ARTN, DEPDC1, CDK1, PYGL, AGL, VCAN, PGAM2, SLC37A4, MIF, TPBG, CHPF, GAPDHS, PKM, PPFIA4, CHST6, AURKA, COG2, ME2, MPI, SPAG4, HMMR, P4HA1, PMM2, B4GALT2, EXT2, CENPA, PLOD1, NDUFV3, STMN1, AGRN, P4HA2, SOD1, NOL3, CHPF2, B3GAT3, SLC35A3, GAL3ST1, CAPN5, ALDOA, GPC1, HDLBP, TXN, B4GALT1, CHST4, CLDN9, GALK2, GLC…
HALLMARK_PROTEIN_SECRETION	0.761566	0.846184	0.052805	0.139403	0.82895	95	ARFGEF1, AP2M1, ATP6V1B1, M6PR, TPD52, CD63, AP2S1, VPS45, KRT18, RAB2A, RAB14, COG2, TMX1, ANP32E, GBF1, TSG101, GALC, PPT1, STX16, SEC24D, SNX2, SOD1, GLA, GNAS, ABCA1, SEC22B, RAB5A, COPB1, SCAMP1
HALLMARK_APICAL_SURFACE	0.86087	0.914573	0.0461379	0.149743	0.735382	43	CROCC, BRCA1, HSPB1, PLAUR, NCOA6, GATA3, SCUBE1, SULF2, THY1
HALLMARK_SPERMATOGENESIS	0.943615	0.943615	0.0397596	0.114326	0.724613	133	PARP2, NEK2, YBX2, BUB1, AKAP4, PCSK4, TNNI3, CDK1, KIF2C, ZNRF4, CLPB, PHKG2, CCNB2, GAPDHS, ZC3H14, AURKA, CLGN, ACRBP, EZH2, NPHP1, ZC2HC1C, SLC2A5, TTK, RFC4, CDKN3, HSPA2, NEFH, ACRV1, GMCL1, GRM8, DMC1, CST8, NOS1, MAST2, TCP11, BRAF, CHRM4
HALLMARK_WNT_BETA_CATENIN_SIGNALING	0.92228	0.941102	0.0426734	0.135678	0.65937	42	NCOR2, PPARD, MAML1, KAT2A, NCSTN, AXIN1, LEF1, HEY1, DVL2, HDAC11, WNT5B, WNT1, PSEN2, SKP2, AXIN2, FZD1, NUMB, HDAC2, CSNK1E, JAG2
HALLMARK_UNFOLDED_PROTEIN_RESPONSE	0.87799	0.914573	0.0599892	-0.124609	-0.793673	107	NABP1, DNAJB9, CCL2, RPS14, SRPRB, SPCS3, ATF3, DDX10, DNAJC3, EEF2, PDIA6, HSP90B1, HSPA9, EIF4A2, DCP2, NOLC1, ATP6V0D1, PREB, NPM1, PSAT1, EXOSC5, EIF2AK3, HSPA5, CEBPB, HERPUD1, GEMIN4, TTC37, IGFBP1, TUBB2A, FKBP14, EIF4E, PDIA5, NFYA, IMP3, SLC1A4, HYOU1
HALLMARK_NOTCH_SIGNALING	0.737931	0.838558	0.0664364	-0.174675	-0.821868	32	DTX1, MAML2, TCF7L2, CUL1, HES1, FBXW11, DTX4, PRKCA, LFNG, SAP30, SKP1, JAG1, FZD7, NOTCH1
HALLMARK_PANCREAS_BETA_CELLS	0.544365	0.632982	0.0843144	-0.192149	-0.961371	40	SCGN, SRPRB, LMO2, CHGA, PAK3, STXBP1, PCSK2, SRP9, PDX1, PCSK1, PAX4, NKX2-2, ISL1
HALLMARK_UV_RESPONSE_UP	0.4	0.487805	0.105521	-0.149987	-1.02056	152	NR4A1, FOS, IL6, FOSB, CXCL2, RRAD, NTRK3, ABCB1, JUNB, CDO1, MAOA, RAB27A, GRPEL1, GAL, ALAS1, ATF3, BID, BMP2, DDX21, PDLIM3, CCND3, DNAJB1, BTG2, GPX3, BTG1, PPP1R2, SOD2, TFRC, ICAM1
HALLMARK_HEME_METABOLISM	0.328912	0.411141	0.121543	-0.147045	-1.05452	193	PDZK1IP1, GYPE, KAT2B, C3, SNCA, CAT, ENDOD1, GYPB, YPEL5, LMO2, CCND3, CLIC2, SPTB, KLF3, HBB, ADD2, BTG2, HBD, MXI1, ICAM4, EZH1, CLCN3, GDE1, PICALM, FBXO9, LAMP2, SLC7A11, TFRC, LRP10, ADD1, CDR2, DMTN, KDM7A, RNF19A, ACSL6, ALDH1L1, ABCG2, PRDX2, GCLM, TNRC6B, PSMD9, USP15, HTATIP2, SLC25A37, RHD, SEC14L1, RBM38, TOP1, CTSE, CIR1, MFHAS1, ATG4A, EPB42, TNS1, SYNJ1
HALLMARK_TGF_BETA_SIGNALING	0.25977	0.333039	0.128143	-0.209965	-1.13095	53	JUNB, ID1, BMP2, ID3, CTNNB1, ID2, BMPR2, SMURF1, UBE2D3, KLF10, ACVR1, SPTBN1, CDH1, BMPR1A, APC, ENG, RHOA, CDKN1C, LTBP2, FNTA, PPP1R15A, FKBP1A, TRIM33, TGFBR1, IFNGR2, XIAP, MAP3K7, SMURF2
HALLMARK_COAGULATION	0.176179	0.244693	0.165657	-0.17457	-1.16902	137	PROS1, MAFF, ITGA2, CFI, CLU, C3, SH2B2, TF, DUSP6, MMP15, ISCU, HMGCS2, THBD, PF4, ITGB3, PECAM1, KLK8, CFH, VWF, CSRP1, ANXA1, LAMP2, RAC1, RGN, F3, CFD, FGG, RABIF, PEF1, A2M, CTSH, PLG, RAPGEF3, ADAM9, GSN, ACOX2, F8, C9, MMP7, PLEK
HALLMARK_HEDGEHOG_SIGNALING	0.199063	0.269004	0.15017	-0.247705	-1.19593	35	ETS2, GLI1, CNTFR, SCG2, PTCH1, VLDLR, TLE1, L1CAM, RASA1, DPYSL2, AMOT, PLG
HALLMARK_MYC_TARGETS_V1	0.071618	0.108512	0.276501	-0.181255	-1.29985	193	EEF1B2, RPS10, HNRNPA2B1, RPL6, RPL34, SRSF7, UBE2E1, EIF4G2, PSMD7, YWHAQ, RPLP0, RPL22, SSBP1, CUL1, DDX21, CBX3, RAN, TRA2B, RPS3, SERBP1, UBE2L3, ODC1, CCT4, STARD7, CNBP, TCP1, HDDC2, PSMD1, RPS2, PCBP1, POLD2, CCT7, PSMA2, SYNCRIP, ACP1, COX5A, HSP90AB1, ETF1, VBP1, NOLC1, GLO1, SF3B3, NPM1, NAP1L1, PPM1G, PABPC1, PHB2, PPIA, EXOSC7, C1QBP, RSL1D1, LSM2, PRDX3, AIMP2, MYC, PSMD14, RPS6, HNR…
HALLMARK_COMPLEMENT	0.0529942	0.0828035	0.321776	-0.184425	-1.33778	197	CXCL1, IL6, MAFF, CR1, CLU, CR2, S100A9, L3MBTL4, KYNU, C3, ME1, DUSP6, CBLB, MMP15, PRSS36, LTF, CFH, CD59, CTSS, DUSP5, CASP10, PDP1, FCN1, CSRP1, GNG2, LCK, ADRA2B, CD36, USP16, LAMP2, S100A12, RNF4, MT3, MMP12, CD40LG, F3, PPP2CB, CP, GZMB, HPCAL4, F5, RABIF, TNFAIP3, CTSH, CTSC, PLG, DGKG, GZMK, ADAM9, PHEX, CASP5, F8, USP15, C9, EHD1, PLEK, HSPA5, KIF2A, SPOCK2, PRCP, CEBPB, GNB2, ACTN2, GR…
HALLMARK_APICAL_JUNCTION	0.0141172	0.0227697	0.38073	-0.199149	-1.42818	193	ACTG2, COL17A1, CADM3, CLDN11, DSC3, CD209, ITGA2, CX3CL1, ACTA1, LAMB3, ARHGEF6, CLDN8, LAMC2, VCAM1, CDH3, MPZL1, CDH8, PECAM1, MVD, ICAM2, ADAM23, CD34, LDLRAP1, PTPRC, MAPK14, VWF, CLDN5, AMIGO1, ICAM4, DSC1, SYK, ITGB1, PIK3CB, ICAM1, PTEN, EGFR, ITGB4, PIK3R3, TRAF1, RASA1, CDH4, CAP1, RAC2, NFASC, ACTG1, SORBS3, CDH6, CDH1, CNTN1, ALOX15B, LIMA1, SLIT2, PPP2R2C, MPZL2, ADAM9, SGCE, GNAI1, …
HALLMARK_HYPOXIA	0.0128239	0.0221101	0.38073	-0.200532	-1.44479	192	SLC2A3, FOS, PNRC1, JUN, ADORA2B, UGP2, IL6, MAFF, ANXA2, DUSP1, NFIL3, PLAC8, PGM1, CAV1, TKTL1, ENO1, KDM3A, TES, PFKL, KLF6, ATF3, CHST2, PGM2, AKAP12, RRAGD, CHST3, MXI1, ZFP36, HAS1, BTG1, CSRP2, AK4, RORA, EGFR, VLDLR, ETS1, F3, CDKN1A, CP, SRPX, PRKCA, PPARGC1A, TNFAIP3, IER3, CASP6, GCNT2, PCK1, LALBA, DDIT3, PRDX5, TMEM45A, NAGK, STBD1, HSPA5, PDK3, EFNA3, HS3ST1, VHL, PDK1, GPC3, IDS, I…
HALLMARK_PI3K_AKT_MTOR_SIGNALING	0.0138587	0.0227697	0.38073	-0.237573	-1.51021	104	PRKCB, DAPP1, PPP2R1B, PLCB1, ACTR2, CAB39L, IL4, PRKAR2A, LCK, TIAM1, ACTR3, RPS6KA3, MAP2K6, PTEN, RAC1, EGFR, HSP90B1, TNFRSF1A, UBE2D3, UBE2N, PIK3R3, CAMK4, GNA14, CDKN1A, PIKFYVE, NCK1, PRKAA2, SFN, CAB39, GSK3B, NFKBIB, DDIT3, MAPK8, PTPN11, GRB2, PDK1, IRAK4, ITPR2, IL2RG, MAPK10, CXCR4, CDKN1B, MAPK1, EIF4E, MYD88, SMAD2, FGF17
HALLMARK_MYOGENESIS	0.00219983	0.00478224	0.431708	-0.218256	-1.57555	198	MYH11, MYLK, MYL7, APOD, FGF2, ABLIM1, IGF1, CLU, ACTA1, PRNP, FXYD1, CHRNB1, LPIN1, BIN1, MYLPF, RYR1, CRYAB, DMD, SOD3, GABARAPL2, HBEGF, ITGA7, FOXO4, MEF2C, FST, CKMT2, SGCA, PTGIS, HSPB2, CASQ2, GPX3, FHL1, LAMA2, TNNI2, ITGB1, MYOM1, CD36, NCAM1, APP, SVIL, ITGB4, CAV3, GADD45B, MRAS, EIF4A2, CFD, NQO1, CDKN1A, EPHB3, CKB, GJA5, TPD52L1, ACSL1, MYOM2
HALLMARK_BILE_ACID_METABOLISM	0.00761428	0.0146429	0.407018	-0.245304	-1.57653	112	CH25H, ABCA8, CAT, IDH1, LONP2, DHCR24, EPHX2, ABCG8, AKR1D1, ALDH9A1, HAO1, PEX13, NR3C2, ACSL5, BMP6, HSD3B1, LCK, BBOX1, IDI1, RETSAT, LIPE, HSD17B11, ALDH1A1, GNMT, ABCA6, ACSL1, SLC35B2, CYP7B1, GCLM, SULT1B1, MLYCD, TTR, PXMP2, RBP1, PRDX5, RXRG, CYP39A1, GC, SCP2, PNPLA8, AMACR, PEX6, ABCA5, FADS2, HACL1, GSTK1, PECR
HALLMARK_MTORC1_SIGNALING	0.0020116	0.00457182	0.431708	-0.222683	-1.60582	195	SLC2A3, CFP, SC5D, PPA1, NFIL3, ME1, PGM1, IDH1, DAPP1, CCNG1, ENO1, DHCR24, ATP2A2, NAMPT, TES, FGL2, PFKL, ACTR2, PHGDH, BTG2, PNO1, SRD5A1, GTF2H1, IMMT, RDH11, ACTR3, IDI1, SLC7A11, TFRC, AK4, VLDLR, HSP90B1, LDLR, PRDX1, UBE2D3, HSPA9, PIK3R3, CDKN1A, HMGCS1, ETF1, G6PD, ADD3, PSAT1, CORO1A, CTSC, MTHFD2L, PPIA, GSK3B, NFKBIB, STIP1, DDIT3, ACSL3, PSMD13, POLR3G, PSMB5, HMGCR, HSPA5, PSMD14,…
HALLMARK_UV_RESPONSE_DN	0.00242816	0.00505866	0.431708	-0.24013	-1.61023	138	ATRX, ACVR2A, EFEMP1, ADORA2B, PTGFR, ANXA2, MET, TGFBR2, RASA2, NFIB, DUSP1, TGFBR3, SYNE1, BCKDHB, CAV1, LPAR1, ITGB3, ID1, HAS2, ATP2B1, TFPI, MAP1B, MAPK14, RND3, NFKB1, PPARG, DYRK1A, ATP2B4, KIT, PTEN, VLDLR, LTBP1, LDLR, F3, PIK3R3, MIOS, PRKAR2B, PRKCA, GRK5, SLC7A1, ADD3, ATP2C1
HALLMARK_XENOBIOTIC_METABOLISM	0.00142642	0.00339623	0.45506	-0.226354	-1.6323	195	PROS1, IGF1, ETS2, AOX1, HSD17B2, KYNU, PTGDS, CAT, CDO1, MAOA, IDH1, ADH1C, DDC, ATP2A2, PGRMC1, NDRG2, ALAS1, PAPSS2, TAT, TDO2, PGD, ALDH9A1, IRF8, FAS, ABHD6, XDH, ACSM1, CYP2J2, RBP4, ID2, CYP1A2, HSD11B1, CD36, AKR1C3, ADH5, RETSAT, TNFRSF1A, GNMT, ACP1, NQO1, VNN1, EPHA2, PINK1, ENPEP, FMO1, ABCC2, ACOX1, GABARAPL1, FABP1, COMT, PLG, CASP6, CNDP2, GCNT2, ALDH3A1, ASL, ACOX2, IL1R1, FBLN1, …
HALLMARK_P53_PATHWAY	0.000667683	0.00185468	0.477271	-0.235505	-1.69677	192	KRT17, SERPINB5, FOS, JUN, RPS12, PITPNC1, IER5, RRAD, TSC22D1, LIF, ZMAT3, TP63, CD82, KLF4, TM4SF1, CCNG1, ISCU, HBEGF, LDHB, EI24, KLK8, ATF3, NUDT15, BMP2, CLCA2, CCND3, FAS, ERCC5, BTG2, SESN1, FGF13, PRMT2, PHLDA3, CD81, BTG1, INHBB, SLC7A11, APP, RETSAT, ITGB4, GADD45A, PLK3, CDKN1A, PERP, SDC1, EPHA2, HEXIM1, TPD52L1, ZBTB16, GPX2, HSPA4L, HINT1, STEAP3, SFN, IER3, PDGFA, ALOX15B, IL1A, V…
HALLMARK_INFLAMMATORY_RESPONSE	0.0007801	0.0020529	0.477271	-0.236373	-1.7146	197	SELE, ACVR2A, ADORA2B, IL6, MET, PDE4B, ITGB8, CX3CL1, GPR183, LIF, CCL17, CD82, HIF1A, CCL22, CCL2, CD48, PTGER4, ATP2A2, KCNMB2, HBEGF, SLAMF1, NAMPT, SELL, LPAR1, ITGB3, SLC31A1, IL18R1, KLF6, HAS2, ATP2B1, CHST2, KCNA3, IL1B, CCR7, CD40, AHR, BTG2, IRAK2, NMUR1, CD69, NFKB1, ICAM4, LCK, KIF1B, ICAM1, EREG, LDLR, TNFSF10, CCL24, F3, IL4R, CDKN1A, PTAFR, IL10RA, CSF3, SLC7A1, LAMP3, FFAR2, ATP2…
HALLMARK_OXIDATIVE_PHOSPHORYLATION	0.000325478	0.00116242	0.498493	-0.240269	-1.71557	184	SUCLG1, SLC25A6, SDHD, CYCS, COX4I1, IDH1, ISCU, SUCLA2, MDH1, LDHB, GRPEL1, UQCRC2, ETFA, ALAS1, HADHA, UQCRH, NDUFA6, SDHA, MAOB, ATP6V0E1, VDAC2, PDP1, IMMT, NDUFS2, OAT, RETSAT, DECR1, COX10, HSPA9, COX5A, SDHB, SLC25A20, SLC25A4, MPC1, IDH3G, ATP6V1E1, MDH2, PHB2, NDUFB3, SLC25A5, GPX4, NDUFS4, HADHB, ACAA2, PRDX3, AIFM1, NDUFA9, SLC25A12, NDUFB7, BDH2, MTRR, LRPPRC, ACADM, NDUFA4, DLAT, ECH…
HALLMARK_PEROXISOME	0.00328891	0.00657782	0.431708	-0.271641	-1.72958	103	ABCB1, CAT, IDH1, LONP2, DHCR24, FABP6, EPHX2, BCL10, ALDH9A1, PEX13, ACSL5, CNBP, EHHADH, RDH11, SOD2, IDI1, RETSAT, PRDX1, HSD17B11, ALDH1A1, IDE, SLC25A4, SIAH1, ACSL1, SLC35B2, CRABP1, ACOX1, MLYCD, TTR, SCGB1A1, PABPC1, ESR2, ITGB1BP1, PRDX5, RXRG, FDPS, ACOT8, ALB, SCP2, ACSL4, TSPO, PEX6, ECH1, SLC25A17, CLN8
HALLMARK_APOPTOSIS	0.000630598	0.00185468	0.477271	-0.253021	-1.74165	159	JUN, IL6, CFLAR, SC5D, CLU, CD44, TGFBR3, CAV1, CASP8, MCL1, PPP3R1, EMP1, EGR3, IGFBP6, BCL10, ATF3, BCL2L10, CYLD, BID, BMP2, IL1B, FAS, CTNNB1, VDAC2, BTG2, CD69, ANXA1, DNAJC3, DAP, GPX3, DFFA, BIRC3, SOD2, SATB1, APP, EREG, ADD1, RETSAT, PEA15, GADD45A, GADD45B, TNFSF10, FEZ1, CDKN1A, ETF1, NEDD9, IER3, TNF, CASP6, IL1A, DNAJA1, GSN, CREBBP, GPX4, DDIT3
HALLMARK_ANDROGEN_RESPONSE	0.00133257	0.00333142	0.45506	-0.287519	-1.79123	97	STEAP4, HERC3, TSC22D1, AZGP1, LIFR, PIAS1, CDC14B, ARID5B, ADAMTS1, DNAJB9, DHCR24, SPCS3, AKAP12, CCND3, UBE2J1, ALDH1A3, RAB4A, HPGD, GPD1L, IDI1, RPS6KA3, SRF, IQGAP2, HMGCS1, UAP1, PTK2B, KLK3, ACSL3, XRCC5, TNFAIP8, NGLY1, TARP, MAF, HMGCR, CAMKK2, PDLIM5, TMPRSS2
HALLMARK_ALLOGRAFT_REJECTION	0.000166677	0.000718918	0.518848	-0.24867	-1.79323	195	ACVR2A, RPS3A, IL6, CFP, CCL19, CD79A, LIF, LTB, IL27RA, IFNAR2, RPL39, IRF4, PRKCB, HIF1A, IL7, RPL9, CCL22, CCL2, RPS19, CCR2, PF4, BCL10, LY75, CD247, CTSS, IRF8, CCND3, IL1B, FAS, CD40, PTPRC, CXCL13, SIT1, IL4, LCK, INHBB, RPS9, FCGR2B, TRAT1, STAT4, ITGAL, ICAM1, EREG, HDAC9, EGFR, ETS1, CD40LG, UBE2N, EIF4G3, IL4R, TLR6, CD4, CCL13, NCK1, GZMB, SRGN, NPM1, MTIF2, TNF, IL12A, CD47, MAP4K1, …
HALLMARK_IL2_STAT5_SIGNALING	1.66037e-05	0.000103773	0.57561	-0.271024	-1.94429	194	SELP, SLC2A3, IL1R2, SCN9A, ARL4A, PRKCH, MAFF, NFIL3, CD44, PRNP, LIF, ABCB1, LTB, ITIH5, COCH, ITGA6, IRF4, SH3BGRL2, SWAP70, CD79B, CD48, EMP1, SELL, FGL2, IL18R1, KLF6, BMP2, IRF8, CCND3, LRRC8C, SOCS2, IL3RA, RRAGD, AHR, SHE, ODC1, PTCH1, CD83, SYT11, MAP6, BMPR2, CD81, CKAP4, MAP3K8, TIAM1, UMPS, PHLDA1, RORA, GADD45B, TNFSF10, IL4R, CDC42SE2, TRAF1, TNFRSF21, IL10RA, CCR4, GABARAPL1, CST7,…
HALLMARK_REACTIVE_OXYGEN_SPECIES_PATHWAY	0.000518675	0.00162086	0.477271	-0.376829	-1.96015	47	PDLIM1, PRNP, CAT, JUNB, NDUFA6, MPO, NDUFS2, GPX3, SOD2, MGST1, PRDX1, LAMTOR5, NQO1, HHEX, MSRA, G6PD, PRDX2, GCLM, GPX4, MBP, TXNRD1, IPCEF1, GLRX2, HMOX2, GSR, CDKN2D, GCLC, GLRX, TXNRD2, SCAF4, PFKP
HALLMARK_ADIPOGENESIS	1.04433e-05	7.45947e-05	0.593325	-0.274048	-1.9707	191	MYLK, ARL4A, ENPP2, SUCLG1, HIBCH, LIFR, C3, ITIH5, NABP1, ME1, CAT, PGM1, TANK, IDH1, DNAJB9, CPT2, ANGPT1, GRPEL1, PFKL, EPHX2, SPARCL1, ITGA7, MAP4K3, LEP, RNF11, LPL, FABP4, FZD4, IMMT, ATP1B3, PPARG, GPX3, CMPK1, CD36, RETSAT, GADD45A, DECR1, LIPE, GPAM, SAMM50, ESRRA, COQ9, SDHB, ADIPOQ, IDH3G, PPM1B, REEP6, SLC5A6, PREB, ACOX1, CD302, G3BP2, CIDEA, MDH2, ACADL, GPX4, GHITM, STAT5A, ACAA2, …
HALLMARK_FATTY_ACID_METABOLISM	1.88085e-05	0.000104492	0.57561	-0.288622	-1.98073	154	INMT, SUCLG1, HIBCH, SDHD, ME1, BCKDHB, MAOA, IDH1, HMGCS2, SERINC1, NSDHL, ADH1C, CPT2, DHCR24, SUCLA2, MDH1, TDO2, ALDH9A1, SDHA, ODC1, ACSL5, ERP29, ADSL, GPD1, EHHADH, RDH11, HPGD, CD36, IDI1, AQP7, RETSAT, G0S2, DECR1, HSD17B11, ALDH1A1, VNN1, HMGCS1, IDH3G, REEP6, ACSL1, FMO1, ACOX1, GABARAPL1, FABP1, AADAT, MLYCD, CYP4A11, CIDEA, MDH2, HSD17B7, ACADL, ALDH3A1, ADH7, ACAT2, HADHB, ACAA2, AC…
HALLMARK_CHOLESTEROL_HOMEOSTASIS	0.000260483	0.00100186	0.498493	-0.3457	-2.02004	73	PNRC1, SC5D, CLU, NFIL3, NSDHL, ADH4, FDFT1, ATF3, MVD, CTNNB1, LPL, PPARG, IDI1, GUSB, LDLR, HMGCS1, ACTG1, ANTXR2, ALCAM, HSD17B7, MVK, ACAT2, ANXA13, GNAI1, HMGCR, FDPS, PDK3, LGMN, FADS2, LSS, ECH1, JAG1, ERRFI1, CYP51A1, SREBF2
HALLMARK_IL6_JAK_STAT3_SIGNALING	3.29823e-05	0.000164912	0.557332	-0.345494	-2.11051	87	IL1R2, JUN, CXCL1, IL6, SOCS3, CD44, LTB, IL17RA, IL7, CNTFR, PF4, ITGB3, IL18R1, CSF2RB, IL1B, IL3RA, FAS, CXCL13, LEPR, CXCL3, MAP3K8, CD36, TNFRSF1A, IL13RA1, ITGA4, IL4R, TNFRSF21, PLA2G2A, A2M, TNF, IL1R1, IL10RB, CSF2, PTPN11, GRB2, REG1A, ACVR1B, IL2RG, EBI3, PTPN2, CD38, INHBE, CRLF2, PIM1, MYD88, IL2RA, IFNGR1, IL6ST, IFNGR2, OSMR, IFNAR1, TNFRSF1B
HALLMARK_KRAS_SIGNALING_UP	2.12694e-08	2.12694e-07	0.733762	-0.319962	-2.30526	192	IL33, TSPAN7, APOD, ST6GAL1, ITGA2, RELN, LIF, ABCB1, PTGS2, PIGR, SLPI, KLF4, DUSP6, NIN, SPRY2, HBEGF, EMP1, SNAP25, TMEM100, CCSER2, PECAM1, TFPI, SPARCL1, NAP1L2, CPE, GPRC5B, CFH, SOX9, CAB39L, BMP2, FGF9, SNAP91, CTSS, IRF8, AKAP12, SDCCAG8, IL1B, GABRA3, RBP4, ID2, PPBP, F13A1, KCNN4, PEG3, ALDH1A3, HSD11B1, GNG11, BIRC3, LCP1, SATB1, EREG, HDAC9, G0S2, ETS1, ZNF277, MALL, TRAF1, IL10RA, C…
HALLMARK_TNFA_SIGNALING_VIA_NFKB	1.21467e-14	3.03668e-13	0.986546	-0.392158	-2.83092	198	SLC2A3, NR4A1, FOS, PNRC1, JUN, CXCL1, IL6, EGR1, FOSB, MAFF, CFLAR, SOCS3, PDE4B, CXCL2, ETS2, DUSP1, EGR2, IER5, NFIL3, TSC22D1, CD44, GPR183, LIF, KYNU, PTGS2, LAMB3, NR4A3, KLF4, JUNB, TANK, CCL2, PTGER4, MCL1, HBEGF, NAMPT, NR4A2, KLF2, IER2, EGR3, PTX3, KLF6, ATF3, LITAF, ATP2B1, SNN, BMP2, IL1B, DUSP5, DUSP2, BTG2, NFAT5, CD83, CD69, CCNL1, GEM, CXCL3, NFKB1, ZFP36, ID2, MAP3K8, BTG1, BIRC…

## Sheet: GSEA_HER2_low
pathway	pval	padj	log2err	ES	NES	size	leadingEdge
HALLMARK_ALLOGRAFT_REJECTION	3.797e-15	9.4925e-14	0.996986	0.387892	3.0073	195	INHBA, CXCL9, IL12RB1, CDKN2A, WAS, STAB1, SOCS1, CD8A, THY1, CXCR3, IL16, GALNT1, TAPBP, GZMA, HLA-DOA, CD8B, CCL4, CCL11, C2, IKBKB, HLA-DOB, IFNG, CD2, ZAP70, ELF4, LCP2, MAP4K1, TAP2, CD3G, CD86, TAP1, CD3D, CD74, PSMB10, CD3E, NOS2, TGFB1, HCLS1, IL12B, CSF1, IRF7, HLA-DMA, IL15, ITGAL, AKT1, NLRP3, GZMB, HLA-DRA, CD28, MBL2, CCL5, FLNA, SPI1, HLA-DQA1, IL11, LY86, CD80, IL2, ITK, TRAF2, CSK…
HALLMARK_EPITHELIAL_MESENCHYMAL_TRANSITION	2.58156e-14	3.22695e-13	0.975995	0.379658	2.94346	195	NTM, INHBA, LRRC15, FAP, COL5A1, THBS2, COL11A1, COL1A1, LOXL1, COL5A2, COL5A3, COL1A2, SPOCK1, MMP2, NID2, HTRA1, POSTN, COL12A1, CTHRC1, COL8A2, IL32, BMP1, PRRX1, VCAN, MXRA5, MATN3, CDH11, FN1, SPARC, COL3A1, SERPINH1, COL6A3, COMP, COL6A2, SERPINE1, ELN, FBLN2, FBN1, ADAM12, LUM, LOX, LOXL2, THY1, BGN, MMP1, PCOLCE, GREM1, GPX7, MMP14, MFAP5, FSTL3, PDGFRB, LGALS1, COL16A1, EFEMP2, TNFAIP3, …
HALLMARK_INTERFERON_GAMMA_RESPONSE	9.69966e-11	9.69966e-10	0.839089	0.335422	2.60447	196	STAT2, NLRC5, CXCL11, CMTR1, CXCL9, MX2, CXCL10, SOCS1, CIITA, RNF213, TNFAIP6, TAPBP, TNFAIP2, OGFR, GZMA, NFKBIA, SLC25A28, GBP4, IRF1, RNF31, HLA-DRB1, SAMD9L, TNFAIP3, MVP, IFITM3, IDO1, RBCK1, TRAFD1, ITGB7, EPSTI1, LCP2, IRF9, RSAD2, CD86, PML, IFITM2, TAP1, IFI44, XAF1, CD74, PSMB10, ZNFX1, PARP12, ADAR, NMI, DHX58, HELZ2, IRF7, FPR1, HLA-DMA, IL15, IFI44L, C1S, CCL5, OASL, HLA-DQA1, IFI30…
HALLMARK_INTERFERON_ALPHA_RESPONSE	1.66305e-07	1.29207e-06	0.690132	0.379885	2.5154	95	STAT2, CXCL11, CMTR1, CXCL10, OGFR, SLC25A28, GBP4, IRF1, RNF31, SAMD9L, IFITM3, TRAFD1, EPSTI1, IRF9, TMEM140, RSAD2, IFITM1, IFITM2, TAP1, UBA7, IFI44, CD74, PARP12, ADAR, NMI, CSF1, DHX58, HELZ2, IRF7, IL15, IFI44L, C1S, OASL, IFI30, MVB12A, LAMP3, PSMB9, CMPK2, MX1, PARP14, LGALS3BP, IFI35, PLSCR1, TXNIP, IFIT3, IFI27, SELL, ISG15, PSME2, TRIM25, TRIM21, BST2, IRF2, IFIH1
HALLMARK_E2F_TARGETS	5.06399e-07	3.16499e-06	0.659444	0.282857	2.19297	195	WDR90, DDX39A, MXD3, CDKN2A, ILF3, NUP107, POLE, STMN1, LIG1, CCNE1, RNASEH2A, EXOSC8, KIF18B, CDC25B, TBRG4, LBR, MCM3, POLD1, KIF22, TRIP13, SPC24, MCM7, CTPS1, CIT, NUP153, CCP110, NAP1L1, EZH2, ATAD2, UNG, UBE2T, PLK1, MYBL2, PMS2, MCM5, EED, PSMC3IP, ASF1B, KPNA2, AURKB, DIAPH3, GINS1, CDCA3, PAN2, TUBB, SUV39H1, RACGAP1, CDCA8, TACC3, POLD3, MYC, SSRP1, CENPE, NCAPD2, MCM2, SPAG5, ESPL1, CD…
HALLMARK_G2M_CHECKPOINT	0.000505204	0.00148589	0.477271	0.230228	1.77	190	DDX39A, RBM14, ILF3, TRAIP, TNPO2, POLE, TROAP, STMN1, CDC25B, RAD54L, PML, E2F3, LBR, MCM3, KIF22, E2F1, TGFB1, RASAL2, ODF2, EZH2, NUMA1, PLK1, MYBL2, TPX2, KIF23, MCM5, POLQ, CDC45, KPNA2, AURKB, E2F2, SUV39H1, RACGAP1, TACC3, CENPF, EXO1, UBE2C, MYC, CENPE, G3BP1, ATF5, MCM2, NOTCH2, NEK2, KIF15, ESPL1, CCNF, CDC20, HMGA1, PRC1, MCM6, UCK2, CDC7, NUSAP1, RAD21, BARD1, KIF2C, BCL3, NASP, CHAF1…
HALLMARK_MYC_TARGETS_V2	0.0154319	0.0321497	0.38073	0.285659	1.68841	57	NOC4L, SLC29A2, RRP9, PUS1, NOP2, PPAN, MYBBP1A, TBRG4, PPRC1, MAP3K6, UNG, PLK1, SLC19A1, MCM5, DDX18, PES1, LAS1L, TCOF1, MYC, GNL3
HALLMARK_MITOTIC_SPINDLE	0.000823318	0.00216663	0.477271	0.216591	1.68455	197	TAOK2, PCNT, PLEKHG2, PALLD, RHOT2, TBCD, FSCN1, MYO9B, CENPJ, CEP72, ARHGAP27, NET1, SSH2, KNTC1, CLIP2, PIF1, CNTROB, ARL8A, TRIO, AKAP13, ARHGEF7, ARHGEF11, KPTN, KIF22, KIFAP3, ARHGAP4, TUBGCP6, RASAL2, ARHGDIA, FLNA, NUMA1, HDAC6, FARP1, DOCK4, PLK1, CEP250, CTTN, TPX2, KIF23, TUBGCP2, SAC3D1, MYO1E, RHOF, CKAP5, RACGAP1, PXN, CENPF, CDC42BPA, CENPE, SPTAN1, NOTCH2, NEK2, KIF15, ESPL1, PRC1,…
HALLMARK_INFLAMMATORY_RESPONSE	0.00477474	0.0113684	0.407018	0.201236	1.56512	197	INHBA, RGS1, CXCL11, GP1BA, AXL, SERPINE1, CXCL9, CXCL10, OLR1, STAB1, TNFAIP6, RGS16, GABBR1, TAPBP, MMP14, NFKBIA, IRF1, TNFRSF9, EMP3, LCP2, OSM, IFITM1, CCL20, PTGIR, SPHK1, EBI3, IL12B, NMI, CSF1, C3AR1, IRF7, FPR1, ITGA5, IL15, SEMA4D, MEFV, NLRP3, CCL5, RHOG, TNFSF9, PDPN, CYBB, PLAUR, LCK, BEST1, CCL7, CD70, LAMP3, IL10RA, IL18, IL7R, ICOSLG, CD69, CSF3R, MYC, SLC11A2, NOD2, CD55, PIK3R5,…
HALLMARK_KRAS_SIGNALING_DN	0.0284561	0.0569121	0.352488	0.184288	1.41916	192	SLC38A3, ARHGDIG, UPK3B, PDCD1, GP1BA, MSH5, FGF22, GTF3C5, SSTR4, STAG3, HTR1B, IDUA, TLX1, CACNA1F, RGS11, KRT4, ITGB1BP2, TNNI3, YPEL1, TGM1, FGF16, IFNG, AMBN, COPZ2, NPY4R, SKIL, RSAD2, YBX2, HSD11B2, CAMK1D, CPA2, FGFR3, CLSTN3, GDNF, IL12B, GRID2, NPHS1, TSHB, IFI44L, MEFV, SPTBN2, HTR1D, KMT2D, SLC30A3, EDN2, CD80, SNCB, TGFB2, SLC6A3, NOS1
HALLMARK_ANGIOGENESIS	0.126033	0.217298	0.179782	0.254852	1.32456	36	COL5A2, POSTN, VCAN, COL3A1, OLR1, LUM, S100A4, FSTL1, PGLYRP1, VTN
HALLMARK_COMPLEMENT	0.143498	0.239163	0.175204	0.15525	1.20747	197	MMP13, ZEB1, FN1, GP1BA, SERPINE1, PPP4C, TIMP2, WAS, OLR1, ITIH1, STX4, GZMA, MMP14, IRF1, SPOCK2, C2, TNFAIP3, GNAI2, SIRT6, PCSK9, LCP2, COL4A2, ZFPM2, GZMK, GP9, DOCK10, PRKCD, PFN1, FYN, GNB4, ITGAM, PIK3CG, IRF7, CDK5R1, C1S, GZMB, CCL5, RHOG, LRP1, DOCK4, ERAP2, PLAUR, LCK, CASP7, PIM1, RCE1, HNF4A, DYRK2, CFB, PSMB9, PDGFB, C1QA, DPP4, CTSB, JAK2, GCA, CD55, NOTCH4, SRC, PIK3R5, KLK1
HALLMARK_TNFA_SIGNALING_VIA_NFKB	0.213483	0.323459	0.141225	0.146414	1.13682	198	INHBA, CXCL11, PLAU, SERPINE1, SPSB1, CXCL10, OLR1, TNFAIP6, TRIP10, NFKB2, TNFAIP2, NFKBIA, IRF1, CEBPD, GFPT2, SIK1, CCL4, TNFAIP3, TNFRSF9, TRAF1, RELB, TAP1, ZC3H12A, TGIF1, SLC2A6, CCL20, SPHK1, IL12B, CSF1, ACKR3, EFNA1, KLF2, PANX1, CCL5, TNFSF9, PER1, CD80, PMEPA1, PLAUR, GADD45B, TNF, DENND5A, IL18, IL7R, ICOSLG, RHOB, CD69
HALLMARK_COAGULATION	0.241758	0.345369	0.130106	0.156047	1.13128	137	MMP11, MMP2, HTRA1, BMP1, FN1, GP1BA, PLAU, SPARC, COMP, SERPINE1, CTSK, OLR1, FBN1, PROC, MMP1, ITIH1, MMP14, F2RL2, C2, DCT, MMP3, LEFTY2, GP9, FYN, C1S, KLF7, MBL2, LRP1, MST1, TIMP3, C8G, HNF4A, CFB, MMP9, PDGFB, C1QA, DPP4, CTSB
HALLMARK_APICAL_JUNCTION	0.223235	0.328286	0.138805	0.14666	1.13006	193	MMP2, TAOK2, KRT31, IKBKG, BMP1, VCAN, CDH11, COL9A1, INPPL1, THBS3, FBN1, THY1, PKD1, FSCN1, STX4, ACTB, PLCG1, CD276, COL16A1, TSPAN4, GNAI2, NLGN2, CERCAM, EVL, TRAF1, TGFBI, CD86, CD99, PFN1, ITGA9, GRB7, MSN, AKT2, SLC30A3, VASP, RAC2, RRAS, RHOF, CLDN6, DHX16, MAP4K2, AKT3, MMP9, VAV2, SYMPK, HRAS, AMH, MAPK11, ACTA1, TIAL1, CNN2, CLDN15, ACTN1, SRC, NEGR1, SHC1, ARPC2, PTPRC, CDH15, MADCAM…
HALLMARK_IL2_STAT5_SIGNALING	0.333333	0.462559	0.109684	0.136693	1.0572	194	TNFRSF4, COL6A1, ADAM19, PLEC, CXCL10, SOCS1, CCR4, RGS16, PTH1R, CTLA4, SLC29A2, GBP4, PUS1, F2RL2, NOP2, IFITM3, TNFRSF9, PHTF2, CCNE1, ICOS, TRAF1, AGER, ENO3, HOPX, CD86, GLIPR2, MAPKAPK2, CSF1, APLP1, MYO1C, TNFRSF18, GADD45B, RABGAP1L, PIM1, IKZF2, CST7, MYO1E, IL10RA, DENND5A, GATA1, RHOB, PRAF2, MYC, MUC1, CD83, EOMES, UCK2, ECM1, RNH1, S100A1, PLSCR1, DCPS, IL2RA, BATF3, IGF1R, GPR65, KL…
HALLMARK_IL6_JAK_STAT3_SIGNALING	0.45	0.576923	0.0894367	0.152441	0.998307	87	STAT2, CXCL11, CXCL9, IL12RB1, IL9R, CXCL10, SOCS1, CSF2RA, IRF1, IRF9, TGFB1, EBI3, CSF1, IL2RG, TNF, PIM1, CCL7, ITGA4, INHBE, CSF3R, STAT1, CSF2RB, CD38, BAK1, TYK2, PIK3R5, ACVRL1, IL2RA
HALLMARK_TGF_BETA_SIGNALING	0.490066	0.612583	0.0855357	0.168828	0.968671	53	SERPINE1, SLC20A1, NCOR2, SMAD7, CDK9, LEFTY2, SKIL, TGIF1, RHOA, TGFB1, RAB31, PMEPA1
HALLMARK_MYOGENESIS	0.539326	0.627123	0.0813027	0.123298	0.957339	198	AEBP1, MYOG, COL1A1, MEF2D, SPARC, DMPK, COL3A1, RIT1, COL6A3, COL6A2, ADAM12, PDLIM7, PTP4A3, SMTN, TSC2, SLN, MYL1, KCNH1, AGRN, SGCD, COL4A2, ENO3, SH2B1, PGAM2, MYBPC3, SPHK1, DAPK2, TGFB1, KIFC3, NOTCH1, AKT2, SVIL, COX6A2, MYO1C, GADD45B, NOS1, AGL, MEF2A, COL15A1, TNNT1, IGFBP7, SPTAN1, CACNA1H, ACTA1, MAPK12, ANKRD2, DES, TCAP, SLC6A8, ATP2A1, ACHE, TEAD4
HALLMARK_WNT_BETA_CATENIN_SIGNALING	0.597403	0.678867	0.0739901	0.169986	0.911064	42	KAT2A, AXIN1, MAML1, NCOR2, CSNK1E, DVL2, NOTCH1, NKD1, PPARD, WNT1, MYC, LEF1, NOTCH4, CCND2, JAG2, WNT5B
HALLMARK_DNA_REPAIR	0.656319	0.729244	0.0704501	0.123737	0.9027	146	SUPT5H, GTF3C5, ZNF707, ADA, POLL, DGCR8, ITPA, ELL, NME3, LIG1, RAE1, SNAPC4, POLD1, RAD52, ERCC2, TAF1C, ERCC3, NELFB, HCLS1, ALYREF, AAAS, RFC5, CSTF3, SAC3D1, CMPK2, NME4, POLD3, SF3A3, SSRP1, RFC4, POLR3C, VPS28, ADCY6, TAF6, TYMS, ZWINT, RAD51, XPC, TARBP2, TSG101, NELFE, RBX1, RALA, POLD4, TMED2, PNP, POLA1, CDA, NPR2, POM121, NT5C, TAF10, VPS37D, SUPT4H1, POLA2, ERCC1, POLR1D, TAF12, RFC3…
HALLMARK_APOPTOSIS	0.909502	0.938053	0.0557104	0.104629	0.776883	159	MMP2, TIMP2, LUM, RHOT2, BGN, SLC20A1, PDGFRB, IRF1, SMAD7, PLCB2, IFITM3, NEFH, CD2, ENO2, CDC25B, TAP1, BMF, RARA, GADD45B, TGFB2, CASP7, TNF, PPP2R5B, TIMP3, GUCY2D, DAP3, IL18, RHOB, CD69, F2R, PRF1, DIABLO, LMNA, SPTAN1, LEF1, FASLG, CD38, GADD45A, BIRC3, TXNIP, HMGB2, BRCA1, IFNB1, CASP2, CCND2, MADD, CTH
HALLMARK_SPERMATOGENESIS	0.938053	0.938053	0.0532386	0.104812	0.752194	133	ZNRF4, ACRBP, TNNI3, NEFH, PCSK4, GFI1, YBX2, GAPDHS, CNIH2, PHKG2, ACRV1, AKAP4, SLC2A5, ACE, EZH2, PCSK1N, HBZ, PARP2, NOS1, TEKT2, TSSK2, MAST2, ALOX15, IL12RB2, GPR182, RFC4, NEK2, NAA11, CHFR, NCAPH, KIF2C, CAMK4, DMRT1, LDHC, POMC, BUB1, DNAJB8, ART3, CST8, GMCL1, PGS1, CCNB2, GRM8
HALLMARK_APICAL_SURFACE	0.920601	0.938053	0.0526973	0.129912	0.699952	43	CROCC, THY1, PCSK9, SULF2, MDGA1, SCUBE1, IL2RG, PLAUR, SLC34A3
HALLMARK_PANCREAS_BETA_CELLS	0.763941	0.83037	0.0546808	-0.153526	-0.788049	40	PAK3, DCX, CHGA, STXBP1, SPCS1, SRP9, PDX1, SCGN, SRPRB, PCSK2, G6PC2, ABCC8, HNF1A, SLC2A2
HALLMARK_UV_RESPONSE_UP	0.790036	0.840463	0.0511148	-0.116845	-0.824686	152	MAOA, TMBIM6, GRPEL1, NR4A1, ABCB1, TST, DNAJB1, SLC25A4, DNAJA1, CDC5L, ACAA1, OLFM1, C4BPB, UROD, CYB5B, CNP, IL6ST, EPHX1, PDLIM3, ALAS1, APOM, IL6, SPR, CA2, RRAD, PPP1R2, AQP3, FKBP4, CXCL2, EIF5, STIP1, FOSB, FOS, CDO1, CCND3, CHRNA5, SQSTM1, EPCAM, CTSV, CCK, CLTB, PPIF, SOD2, GPX3, AMD1, RAB27A, POLR2H, BID, CYB5R1, RPN1, ATF3, SLC6A12, PSMC3, JUNB, GAL
HALLMARK_NOTCH_SIGNALING	0.520992	0.620229	0.0745501	-0.197469	-0.945576	32	SKP1, CUL1, ARRB1, HES1, MAML2, FZD7, FZD1, DLL1, TCF7L2, FZD5, LFNG, FBXW11, PSENEN, DTX1, ST3GAL6, JAG1
HALLMARK_HYPOXIA	0.513321	0.620229	0.0716527	-0.130704	-0.962162	192	ADORA2B, FBP1, ANXA2, AK4, STBD1, PGM1, GPC3, HSPA5, VLDLR, NEDD4L, MAFF, PDK3, ENO1, GCNT2, EXT1, CASP6, SLC2A3, CHST3, HS3ST1, CHST2, CCNG2, CAV1, IGFBP1, SDC4, SULT2B1, PNRC1, KDM3A, MXI1, NAGK, B4GALNT2, ALDOB, CA12, GPC4, IL6, DDIT3, RRAGD, UGP2, PFKL, PCK1, STC2, TES, HK2, B3GALT6, GRHPR, CDKN1B, F3, FOS, FAM162A, PLAC8, TIPARP, KIF5A
HALLMARK_HEDGEHOG_SIGNALING	0.448141	0.576923	0.0838361	-0.207301	-1.00811	35	PLG, RASA1, VLDLR, PTCH1, HEY2, AMOT, NF1, TLE1, ETS2, RTN1, CNTFR, SCG2, L1CAM, OPHN1, GLI1, DPYSL2
HALLMARK_UNFOLDED_PROTEIN_RESPONSE	0.342294	0.462559	0.0940503	-0.159545	-1.05967	107	HSP90B1, SLC30A5, HSPA5, EIF4E, SLC1A4, EIF2AK3, SPCS1, IGFBP1, PDIA6, ERN1, SPCS3, EXOSC2, HSPA9, PSAT1, XBP1, NPM1, EIF4A1, NOP56, DDX10, TTC37, DNAJC3, STC2, GEMIN4, CNOT4, SRPRB, IMP3, NFYA, SDAD1, WFS1, RPS14, SERP1, BAG3, DNAJA4, DNAJB9, ATF3, LSM4, EIF4A2, EXOSC9, SSR1, ATP6V0D1, DCP2, EDEM1, SEC31A, PDIA5, EIF2S1, CCL2, YWHAZ, CEBPG, EXOSC5, EEF2, PAIP1
HALLMARK_KRAS_SIGNALING_UP	0.207815	0.323459	0.12564	-0.155736	-1.14643	192	ITGA2, DUSP6, ZNF277, IL33, APOD, SLPI, SPRY2, RELN, GALNT3, EVI5, ABCB1, MPZL2, EREG, PTGS2, NIN, CROT, FBXO4, NAP1L2, MAP7, PIGR, CAB39L, KLF4, PLAT, ATG10, SERPINA3, TSPAN1, TSPAN7, FUCA1, PTCD2, AVL9, PEG3, TMEM100, TFPI, CDADC1, SDCCAG8, STRN, BTC, VWA5A, ANKH, USP12, MALL, CA2, MTMR10, CCSER2, EPB41L3, ZNF639, PTPRR, CPE, ETV1, SCN1B, ANO1, WNT7A, ETV4, BTBD3, SOX9, ST6GAL1, CTSS, IL1B, RBP…
HALLMARK_PI3K_AKT_MTOR_SIGNALING	0.169429	0.273273	0.143759	-0.187623	-1.22443	104	CAB39, HSP90B1, PLCB1, PPP2R1B, PRKAR2A, PTEN, TIAM1, GSK3B, MAPKAP1, EIF4E, IL4, PTPN11, CAB39L, MAPK1, MAP2K6, RPS6KA3, MAPK8, ITPR2, PRKAA2, UBE2D3, MAPK10, SMAD2, SFN, DUSP3, DDIT3, PLA2G12A, ACACA, CDKN1B, PIKFYVE, UBE2N, SQSTM1, MAP2K3, ARPC3, ACTR2, GNGT1, CDKN1A, MYD88, FGF17, RPS6KA1, IRAK4
HALLMARK_P53_PATHWAY	0.110124	0.196651	0.17822	-0.170702	-1.2566	192	CCNG1, KLK8, KRT17, TPD52L1, PDGFA, SERPINB5, ZMAT3, TP63, RPS12, TM4SF1, SESN1, CGRRF1, CLCA2, HSPA4L, PLK2, RCHY1, KLF4, NUDT15, ALOX15B, TPRKB, FUCA1, VAMP8, GM2A, OSGIN1, GPX2, HEXIM1, ISCU, MAPKAPK3, INHBB, IER5, EPHX1, VWA5A, SLC3A2, ZBTB16, FGF13, SFN, SLC35D1, ACVR1B, PTPRE, PERP, DDIT3, RRAD, LDHB, ST14, TM7SF3, FOS, ABAT, FAM162A, HINT1, CCND3, ANKRA2, ITGB4, TOB1, JUN, APAF1, WWP1, EI2…
HALLMARK_UV_RESPONSE_DN	0.0490018	0.0907441	0.276501	-0.202464	-1.39827	138	ATRN, ADORA2B, ANXA2, TGFBR3, ATP2B1, ACVR2A, ITGB3, MET, VLDLR, IRS1, PTGFR, PTEN, EFEMP1, NFIB, PEX14, BMPR1A, RND3, BCKDHB, FHL2, MAP1B, PRKAR2B, RASA2, INPP4B, ATRX, CAV1, TFPI, KIT, BDNF, KCNMA1, YTHDC1, PPARG, NR1D2, PDLIM5, NEK7, NFKB1, CDKN1B, F3, MAP2K5, PRKCE, MIOS, TGFBR2, PMP22, MAPK14, ID1, LPAR1, AGGF1, GCNT1, DYRK1A, ERBB2, SYNE1, MAGI2, SRI, ADD3, SPOP, ATP2C1, SCAF8, LDLR, MGLL, …
HALLMARK_GLYCOLYSIS	0.0123837	0.0269211	0.38073	-0.199189	-1.46858	197	ADORA2B, AK4, ALDH7A1, GPR87, IDH1, HOMER1, GPC3, HSPA5, MET, ME1, VLDLR, KIF2A, PDK3, ENO1, EXT1, BPNT1, CASP6, ALDH9A1, PPP2CB, AKR1A1, MDH1, RPE, B3GAT1, GUSB, NSDHL, CYB5A, GOT2, CHST2, GNE, NANP, SRD5A3, PPIA, IL13RA1, B3GNT3, HS2ST1, MXI1, ANG, PYGB, TXN, ALDOB, GPC4, HS6ST2, NDST3, CLN6, RRAGD, PKP2, UGP2, TFF3, DLD, GAL3ST1, FKBP4, G6PD, LHPP, SLC35A3, STC2, HK2, B3GALT6, AK3, PC, LCT, FA…
HALLMARK_REACTIVE_OXYGEN_SPECIES_PATHWAY	0.0481481	0.0907441	0.282013	-0.281074	-1.52502	47	NDUFA6, PDLIM1, NQO1, MSRA, CAT, MGST1, TXN, GLRX2, G6PD, TXNRD1, PRNP, HHEX, PRDX1, NDUFB4, MPO, TXNRD2, MBP, SOD2, GPX3, GPX4, IPCEF1, JUNB, HMOX2, NDUFS2, GSR, PRDX2, SRXN1
HALLMARK_HEME_METABOLISM	0.00628215	0.0142776	0.407018	-0.209999	-1.54524	193	CLCN3, SNCA, ISCA1, TSPAN5, GYPE, TOP1, GYPA, MINPP1, LAMP2, FBXO9, HBD, ENDOD1, GDE1, GYPB, HBB, MOSPD1, CAT, ADD1, IGSF3, BLVRB, SLC22A4, CIR1, UROD, MXI1, DCAF11, LRP10, TRAK2, ADD2, BLVRA, UROS, ACP5, ALDH6A1, NEK7, CA2, SPTB, ATG4A, ICAM4, SYNJ1, SLC25A38, PDZK1IP1, AQP3, NFE2, BMP2K, CAST, YPEL5, MOCOS, RHAG, RHD, DCUN1D1, PC, SPTA1, ARHGEF12, KLF3, TAL1, DCAF10, CCND3, KAT2B, ABCG2, HBBP1,…
HALLMARK_MYC_TARGETS_V1	0.000725138	0.00201427	0.477271	-0.235482	-1.73275	193	UBE2L3, YWHAQ, EXOSC7, UBE2E1, CUL1, PSMA2, SERBP1, SSBP1, TCP1, VDAC1, PCBP1, RPL22, RPL14, EIF4G2, HDDC2, PRDX3, SET, ACP1, EIF4E, APEX1, COX5A, C1QBP, EIF2S2, CBX3, RAD23B, YWHAE, VBP1, GOT2, PSMC6, PSMD8, HNRNPR, PRPS2, PPIA, PSMD14, TXNL4A, CCT7, GLO1, EIF1AX, SF3A1, NCBP1, CCT4, PSMD1, ABCE1, NPM1, HSP90AB1, EIF4A1, NOP56, RPL34, FAM120A, STARD7, PA2G4, HNRNPA2B1, CCT5, CANX, PSMB2, RPS10, …
HALLMARK_CHOLESTEROL_HOMEOSTASIS	0.0022687	0.00567174	0.431708	-0.303017	-1.81302	73	SC5D, ADH4, ACAT2, PDK3, CYP51A1, GUSB, IDI1, NSDHL, GNAI1, EBP, HMGCR, CD9, PNRC1, MVK, AVPR1A, CTNNB1, ETHE1, FDFT1, LPL, PPARG, ALCAM, CLU, ANTXR2, DHCR7, LGALS3, ACSS2, SCD
HALLMARK_XENOBIOTIC_METABOLISM	4.96998e-05	0.000165666	0.557332	-0.258466	-1.89903	195	MAOA, FBP1, TMBIM6, PROS1, PINK1, ATP2A2, XDH, COMT, AOX1, IDH1, PTGR1, TAT, PLG, UGDH, CROT, ENTPD5, DHRS7, GCNT2, NQO1, CD36, AKR1C3, CASP6, ACSM1, ALDH9A1, ACP1, GABARAPL1, DDC, SERTAD1, HSD17B2, ABHD6, CAT, ANGPTL3, NPC1, ACOX1, BLVRB, HACL1, CYP2J2, CYB5A, KYNU, IGFBP1, GSS, EPHX1, ENPEP, ALAS1, SLC35D1, SLC1A5, ACOX2, FABP1, PGD, PDLIM5, CA2, GNMT, ACO2, ADH1C, NDRG2, ADH7, PGRMC1, ADH5, AB…
HALLMARK_PROTEIN_SECRETION	0.000393195	0.00122874	0.498493	-0.304352	-1.96119	95	CLCN3, TMED10, DST, VAMP3, CAV2, ATP6V1H, LAMP2, TSPAN8, ADAM10, NAPA, ARFGAP3, MAPK1, LMAN1, KIF1B, NAPG, RAB9A, RPS6KA3, ARFIP1, ARFGEF2, GLA, CLN5, AP2B1, RAB14, GOLGA4, BET1, BNIP3, VAMP7, SNAP23, STX7, RER1, ATP1A1, DNM1L, STX12, USO1, CLTA, SCAMP1, TOM1L1, VAMP4, ERGIC3, ARCN1, YIPF6, ATP7A, MON2
HALLMARK_ESTROGEN_RESPONSE_EARLY	1.69217e-05	6.50833e-05	0.57561	-0.269066	-1.97987	193	TPD52L1, MREG, TUBB2B, KRT15, KRT13, AREG, TIAM1, HES1, ENDOD1, BAG1, PDZK1, ABLIM1, EGR3, RBBP8, SYBU, FHL2, KLF4, SLC1A4, OLFM1, HSPB8, BLVRB, ELF1, NRIP1, SYT12, DEPTOR, SLC39A6, IL6ST, SULT2B1, UGCG, INHBB, SLC27A2, PDLIM3, AFF1, GLA, MPPED2, WWC1, SFN, FDFT1, CA12, RHOBTB3, CALCR, XBP1, TFF3, CHPT1, THSD4, AQP3, FKBP4, NAV2, TTC39A, STC2, DHRS2, FOXC1, DHCR7, TFF1, PRSS23, PGR, FOS, CLIC3, D…
HALLMARK_ESTROGEN_RESPONSE_LATE	3.88413e-06	1.76551e-05	0.610527	-0.279127	-2.05083	195	TPD52L1, TRIM29, LAMC2, HMGCS2, JAK1, UGDH, LTF, SERPINA1, KRT13, HSPA4L, AREG, TST, TIAM1, SERPINA5, BAG1, PDZK1, EGR3, RBBP8, ETFB, KLF4, SLC1A4, CDH1, PRKAR2B, OLFM1, SERPINA3, HSPB8, BLVRB, NRIP1, CAV1, SLC2A8, CD9, IL6ST, SULT2B1, RABEP1, MEST, S100A9, SLC27A2, PDLIM3, AFF1, GLA, SFN, FDFT1, CA12, PERP, ACOX2, CALCR, ST6GALNAC2, CA2, XBP1, TFF3, CHPT1, FKBP4, SORD, ST14, CPE, DHRS2, FOXC1, D…
HALLMARK_ANDROGEN_RESPONSE	3.11421e-05	0.000111222	0.557332	-0.328398	-2.13405	97	LIFR, HERC3, DHCR24, CDC14B, STEAP4, HPGD, RAB4A, MAP7, ACSL3, ADAMTS1, LMAN1, KLK3, IDI1, AZGP1, RPS6KA3, INPP4B, HMGCR, GPD1L, SRP19, TMPRSS2, SPCS3, ANKH, XRCC5, MAF, PDLIM5, TMEM50A, ARID5B, SORD, PA2G4, HOMER2, PIAS1, SCD, VAPA, FKBP5, CCND3, SRF, NKX3-1, ABCC4, ELOVL5, HMGCS1, TARP, NCOA4, ELL2, SMS, TSC22D1, DNAJB9, ALDH1A3, UAP1, MYL12A, GNAI3, SPDEF, GSR, STK39, UBE2J1, KRT8, INSIG1, SLC…
HALLMARK_MTORC1_SIGNALING	8.23057e-07	4.57254e-06	0.659444	-0.291699	-2.1432	195	CCNG1, RDH11, MTHFD2L, SC5D, HSP90B1, ATP2A2, AK4, IDH1, PGM1, HSPA5, DHCR24, ME1, VLDLR, ENO1, GTF2H1, GSK3B, ACSL3, CYP51A1, SLC1A4, EIF2S2, SLC2A3, IDI1, PSMC2, EBP, PSMC6, ELOVL6, HMGCR, UBE2D3, ATP6V1D, CYB5B, CD9, PPIA, PPA1, FKBP2, GLA, PSMD14, PNO1, HSPA4, SLC1A5, HSPA9, ARPC5L, DDIT3, PSAT1, XBP1, PFKL, SDF2L1, ACACA, EEF1E1, G6PD, TXNRD1, SYTL2, SORD, TES, HK2, DHCR7, STIP1, TOMM40, PHG…
HALLMARK_PEROXISOME	7.88086e-06	3.28369e-05	0.593325	-0.33727	-2.19529	103	RDH11, SCP2, LONP2, IDH1, SEMA3C, BCL10, DHCR24, EHHADH, PEX13, ABCB1, ACOT8, ECI2, SIAH1, ALDH9A1, PEX14, SLC25A4, HSD17B4, ALB, ACAA1, IDE, CAT, IDI1, ACOX1, ACSL1, PEX2, GSTK1, SULT2B1, MLYCD, EPHX2, SLC27A2, STS, CLN6, ISOC1, CRABP1, TTR, PRDX1, CLN8, SCGB1A1, CNBP, HAO2, RXRG, ACSL4, DHRS3, ELOVL5, FABP6, ITGB1BP1, ALDH1A1, ABCC8, SOD2, PRDX5, ECH1, SERPINA6, RETSAT, CDK7, SLC35B2, PEX11A, A…
HALLMARK_ADIPOGENESIS	1.80889e-07	1.29207e-06	0.690132	-0.302772	-2.22382	191	ARL4A, CPT2, LIFR, UCK1, SCP2, GRPEL1, HIBCH, MYLK, UBQLN1, IDH1, ACADM, MAP4K3, TANK, PGM1, SUCLG1, DHRS7B, BCL2L13, ME1, HADH, ENPP2, SAMM50, DHRS7, SNCG, TST, CD36, REEP5, PEX14, PRDX3, ETFB, LPCAT3, CAT, CMBL, GHITM, HSPB8, RNF11, ACOX1, GPD2, CCNG2, ELOVL6, SDHB, ITIH5, FZD4, AIFM1, NDUFA5, EPHX2, CMPK1, LEP, G3BP2, UQCR10, COQ9, SLC1A5, LPL, PPARG, ACADL, COX8A, FABP4, DECR1, ACO2, NKIRAS1,…
HALLMARK_BILE_ACID_METABOLISM	9.63251e-07	4.81625e-06	0.643552	-0.351262	-2.3473	112	BBOX1, ABCA8, SCP2, LONP2, NR3C2, IDH1, CYP39A1, DHCR24, PEX13, AMACR, CROT, CYP7A1, ALDH9A1, ABCA5, HSD3B1, HSD17B4, CAT, SLC27A5, PEX7, IDI1, NPC1, HACL1, ACSL1, AKR1D1, PEX11G, GSTK1, SULT2B1, MLYCD, EPHX2, SLC27A2, ALDH8A1, PNPLA8, APOA1, NEDD4, GNMT, ISOC1, SULT1B1, PEX12, TTR, PEX26, BCAR3, RXRG, NUDT12, LIPE, TFCP2L1, CYP27A1, BMP6, ALDH1A1, DIO2, ABCG8, PRDX5, SERPINA6, CH25H, RETSAT, SLC…
HALLMARK_FATTY_ACID_METABOLISM	7.41552e-15	1.23592e-13	0.986546	-0.422103	-2.99384	154	MAOA, CPT2, RDH11, HIBCH, INMT, HMGCS2, IDH1, SERINC1, ACADM, ADSL, SDHD, DHCR24, ACAT2, EHHADH, SUCLG1, UGDH, ME1, HPGD, HADH, ACOT8, ERP29, ACSM3, SUCLG2, AUH, CD36, ECI2, DLST, ALDH9A1, APEX1, HSD17B4, MDH1, BCKDHB, GABARAPL1, ACAA1, PPARA, IDI1, NSDHL, ACOX1, ACSL1, UROD, GPD2, FH, SUCLA2, MLYCD, IDH3B, EPHX1, BLVRA, CYP4A22, ACADL, TP53INP2, UROS, FABP1, DECR1, CA2, ACO2, ADH1C, DLD, REEP6, …
HALLMARK_OXIDATIVE_PHOSPHORYLATION	1.85458e-19	9.2729e-18	1.14219	-0.441771	-3.23055	184	ATP6V1E1, ISCA1, GRPEL1, ETFA, NDUFA6, IDH1, ACADM, NDUFB6, ATP6V1H, SDHD, SUCLG1, NDUFS4, UQCRB, SURF1, PDHX, VDAC1, CYCS, DLST, SLC25A4, PRDX3, FDX1, ETFB, NDUFB5, COX5A, MDH1, AFG3L2, RHOT1, ACAA1, CYB5A, NDUFS6, NDUFS7, NDUFA1, GOT2, MRPS22, COX15, SDHB, FH, NDUFV2, ATP6V1D, SUCLA2, COX4I1, ISCU, AIFM1, NDUFC1, NDUFA5, IDH3B, NDUFB8, SLC25A6, HADHA, NDUFC2, ATP6V0E1, VDAC2, SLC25A20, ALAS1, U…
