# Supplementary material for: B cells and energy metabolism in HER2-positive DCIS: insights into breast cancer progression from spatial-omics analyses
Source: Breast Cancer Res. 2025 Mar 21;27:44. doi: 10.1186/s13058-025-01990-2 (PMC11929220; doi:10.1186/s13058-025-01990-2)
Supplement: Supplementary file 5 — Additional file 5 [file 13058_2025_1990_MOESM5_ESM.xlsx]

## Sheet: Cor
Supplementary Table 5
Correlation gene expression and B cell abundance in HER2-high DCIS, validation dataset (bulk)
GeneName	Cor.coeff	P.value	FDR
FTHL17	-0.737479	0.00013627	1
SYT5	0.720875	0.000227084	1
TCL1A	0.718615	0.000242772	1
CXCL13	0.717676	0.000249552	1
CLEC17A	0.71189	0.000295056	1
CRYBB3	0.707067	0.000338255	1
GABRA3	0.705709	0.000351355	1
MIR7-3HG	-0.694112	0.000482068	1
FAM89B	-0.688298	0.000561899	1
TIMD4	0.681012	0.000677639	1
GPR114	0.679623	0.000701861	1
KCNG1	0.679485	0.000704315	1
NPHP3-AS1	0.669968	0.000891528	1
CD79B	0.667864	0.000938181	1
BCL11A	0.663045	0.00105287	1
RBP5	0.654579	0.00128324	1
SPIC	0.651955	0.00136277	1
CXCR5	0.651298	0.00138333	1
SNHG17	-0.644548	0.00161007	1
FCHO1	0.641903	0.00170708	1
C12orf42	0.640805	0.00174878	1
C6orf10	0.639992	0.0017802	1
VPREB3	0.63687	0.00190533	1
HVCN1	0.635248	0.0019732	1
SPATA12	-0.63489	0.00198844	1
FAM129C	0.63288	0.00207595	1
FCER2	0.632802	0.00207941	1
PLA2G2A	0.630357	0.00219033	1
CD22	0.630232	0.0021961	1
RIPK4	-0.62976	0.00221814	1
CD37	0.626279	0.00238636	1
MS4A1	0.622979	0.00255559	1
CD19	0.622475	0.0025823	1
FCRL1	0.620827	0.00267128	1
LIMD2	0.620514	0.0026885	1
C10orf91	-0.61976	0.00273028	1
BANK1	0.618209	0.0028179	1
FTH1	-0.617501	0.00285874	1
FER1L6	0.617389	0.00286521	1
C11orf53	-0.616566	0.00291332	1
DAPP1	0.615947	0.00295	1
CR2	0.615345	0.00298602	1
ZNF471	-0.611781	0.00320677	1
FCRLA	0.610615	0.00328191	1
APBB2	-0.610376	0.00329749	1
TCL1B	0.6086	0.00341517	1
WNT8A	-0.607135	0.0035149	1
MT1DP	-0.606206	0.00357933	1
SYN3	-0.606064	0.00358933	1
SP110	0.604977	0.00366616	1
PPM1B	0.602666	0.00383416	1
HRH1	-0.602637	0.00383633	1
TNFRSF13C	0.602328	0.00385928	1
TDRD12	-0.600457	0.00400075	1
DPPA4	0.598279	0.00417079	1
PLAC8	0.598131	0.00418255	1
LINC00452	-0.597785	0.00421017	1
C22orf43	-0.595832	0.00436899	1
GAPT	0.595103	0.00442949	1
KCNA6	-0.594729	0.0044608	1
ARHGAP30	0.593721	0.00454616	1
TTC24	0.59328	0.00458395	1
COIL	0.591712	0.00472028	1
BTLA	0.590614	0.00481776	1
RPRM	-0.589915	0.00488068	1
ACADL	-0.589885	0.00488345	1
IL17F	-0.5882	0.00503803	1
C12orf68	0.588061	0.00505092	1
RFX7	0.583956	0.00544539	1
KCNH8	0.583592	0.0054816	1
FDCSP	0.581639	0.00567906	1
GAD1	-0.580876	0.00575778	1
CR1	0.579616	0.00588981	1
KCNH5	-0.578463	0.00601282	1
MAGEE2	-0.578221	0.00603885	1
ADAM8	0.577406	0.00612738	1
ZCCHC14	-0.576166	0.00626406	1
ZNF318	0.576007	0.00628179	1
SEZ6L	-0.57579	0.00630603	1
PTPRCAP	0.573813	0.00653054	1
KRTAP5-6	-0.573545	0.00656145	1
MYBPC2	0.573306	0.00658907	1
TDRD9	-0.572986	0.00662632	1
XRRA1	-0.572937	0.00663204	1
FAIM3	0.572436	0.00669069	1
CHRDL2	0.571337	0.00682085	1
SNX22	0.570733	0.00689321	1
BLK	0.570406	0.00693272	1
RILPL2	0.570006	0.00698125	1
THRSP	-0.569689	0.00701985	1
PTGDS	0.569121	0.00708965	1
WWTR1	-0.567607	0.0072782	1
MC5R	-0.566019	0.00748048	1
CNR2	0.565206	0.00758571	1
TRIM41	0.563581	0.00779987	1
CD48	0.563371	0.00782795	1
TMEM14E	0.563021	0.00787483	1
LILRP2	0.562296	0.00797264	1
ZNF280A	0.56197	0.00801707	1
RGN	-0.561935	0.0080218	1
MPP4	-0.561295	0.00810948	1
SETX	0.561184	0.0081248	1
TMEM163	0.560675	0.00819516	1
PTPN6	0.558765	0.00846388	1
ZHX3	-0.558583	0.00848984	1
P2RX5	0.558478	0.00850484	1
CADM3	0.558446	0.00850951	1
TG	-0.558133	0.00855432	1
RERE	-0.557416	0.00865798	1
CMBL	-0.557368	0.0086649	1
GRAP	0.555413	0.00895283	1
RHOF	0.555168	0.00898954	1
FGD2	0.555151	0.00899209	1
SPIB	0.554618	0.00907216	1
GJD2	0.554095	0.00915134	1
IKBKAP	0.553457	0.0092488	1
IGFLR1	0.552849	0.00934226	1
PFN1	0.552634	0.00937552	1
ZNF585A	-0.552041	0.00946794	1
SERPIND1	-0.552014	0.00947215	1
FAM225A	-0.551754	0.00951279	1
FOSL1	-0.549761	0.00982963	1
CTU2	-0.54948	0.00987497	1
LCE3B	-0.54944	0.00988143	1
SRGAP1	-0.548802	0.00998512	1
DOCK2	0.5488	0.00998554	1
FAM159A	0.548708	0.0100005	1
CD52	0.54858	0.0100214	1
HLA-DOB	0.548518	0.0100316	1
TNFRSF13B	0.547933	0.0101278	1
HMP19	-0.547335	0.0102269	1
PFN1P2	0.546759	0.0103232	1
SST	0.546751	0.0103245	1
MIPOL1	-0.545789	0.0104868	1
MISP	0.545782	0.010488	1
LRMP	0.545442	0.0105458	1
MAP4K1	0.545354	0.0105609	1
PARVA	-0.543319	0.0109132	1
LINC00928	0.542771	0.0110097	1
DCAF4L1	-0.542666	0.0110284	1
CR1L	0.542656	0.0110301	1
UNC13C	0.542326	0.0110886	1
F13B	-0.542256	0.0111012	1
ITPK1	-0.541427	0.0112494	1
VNN2	0.541306	0.0112711	1
DCC	-0.541298	0.0112725	1
sep.01	0.540664	0.0113873	1
BTK	0.54043	0.0114298	1
TNN	-0.540245	0.0114636	1
CFB	0.540198	0.0114721	1
VENTXP1	0.539963	0.0115153	1
PARVG	0.539942	0.0115191	1
FCAMR	0.539669	0.0115693	1
CTRB1	-0.539398	0.0116191	1
SCCPDH	0.539378	0.0116229	1
TCP10L	-0.538584	0.0117703	1
LOC285593	0.538537	0.0117791	1
STAP1	0.538008	0.0118781	1
HLA-DQB2	0.536932	0.0120818	1
CARD11	0.536864	0.0120948	1
DENND2D	0.536485	0.0121673	1
IDI2-AS1	-0.536376	0.0121883	1
ARL11	0.535879	0.0122838	1
CIITA	0.53567	0.0123243	1
ALDH3A1	-0.535014	0.012452	1
LGSN	0.534549	0.012543	1
CCDC42	0.53439	0.0125743	1
ATL1	-0.533112	0.012828	1
STAR	0.532905	0.0128694	1
LINC00113	-0.532772	0.0128961	1
ZNF536	-0.532116	0.0130287	1
NLGN4X	0.531011	0.0132542	1
TMC6	0.530573	0.0133443	1
CYP26B1	-0.530287	0.0134035	1
KCTD21	-0.529824	0.0134999	1
EXTL1	0.529197	0.0136311	1
SELL	0.52878	0.0137191	1
ZNF254	-0.528686	0.0137389	1
KIF21B	0.528554	0.0137669	1
KLHL8	-0.528052	0.0138735	1
NCR3	0.528001	0.0138845	1
JPH2	-0.527543	0.0139824	1
OSGIN1	-0.527341	0.0140258	1
HLA-DQB1	0.52649	0.01421	1
DOK2	0.526355	0.0142393	1
RAMP2-AS1	-0.526299	0.0142515	1
TCF15	-0.525903	0.014338	1
DOCK8	0.52567	0.0143891	1
NMS	-0.525438	0.0144402	1
SGCZ	0.525259	0.0144797	1
LTC4S	-0.523836	0.0147966	1
ADAM28	0.523478	0.0148772	1
HSD17B1	0.523473	0.0148783	1
FAM71F1	-0.522625	0.0150706	1
MLIP	-0.522273	0.015151	1
TMEM244	-0.522206	0.0151664	1
KRT2	0.521943	0.0152268	1
MGARP	-0.521178	0.0154034	1
TMC8	0.520571	0.0155448	1
FAM135B	-0.520443	0.0155749	1
HHLA1	0.520297	0.015609	1
ARPC5	0.519771	0.0157327	1
POLR2A	0.519071	0.0158988	1
PWRN2	0.519062	0.0159009	1
S100A1	0.518996	0.0159165	1
SERPINA9	0.51894	0.0159299	1
SRM	-0.518889	0.0159421	1
LRP6	-0.518679	0.0159922	1
CDK5R1	0.518319	0.0160786	1
WNT16	0.518201	0.0161069	1
FAM65B	0.518166	0.0161153	1
ANGPTL7	-0.517768	0.0162114	1
NEFL	0.517251	0.0163368	1
ATP7A	-0.51689	0.0164248	1
KCNAB2	0.516851	0.0164343	1
UFL1	0.516643	0.0164854	1
GPR82	0.516548	0.0165086	1
LINC00926	0.516229	0.0165872	1
F2	-0.516098	0.0166192	1
OR3A4P	-0.515796	0.0166941	1
TSKU	-0.515447	0.0167806	1
CCNI2	0.515249	0.0168299	1
FCRL3	0.514418	0.017038	1
ANKMY1	0.514404	0.0170415	1
TLR10	0.513901	0.0171685	1
RPS14	0.513739	0.0172097	1
GPR18	0.513535	0.0172615	1
SLITRK1	-0.513494	0.0172719	1
DDX4	0.513459	0.0172808	1
SLC25A33	-0.513366	0.0173046	1
TUB	-0.512784	0.0174534	1
STK10	0.512617	0.0174962	1
PLCD3	-0.512498	0.0175269	1
TAC3	-0.51243	0.0175444	1
NCF1	0.511747	0.0177212	1
PVRIG	0.511362	0.0178213	1
EPHA5	-0.511353	0.0178236	1
SKOR1	-0.511033	0.0179075	1
NOX4	-0.5107	0.0179949	1
AGXT2	0.510135	0.018144	1
HNRNPU-AS1	0.510049	0.0181667	1
PFKFB1	-0.509424	0.018333	1
SSSCA1	-0.509323	0.01836	1
EXOC3L4	0.50914	0.018409	1
LTB	0.509027	0.0184394	1
FAM117B	0.50891	0.0184707	1
INHBA-AS1	0.508884	0.0184776	1
KRT74	-0.508719	0.0185221	1
ZCCHC7	0.50847	0.018589	1
RIMS4	-0.508317	0.0186305	1
FSTL3	-0.507958	0.0187277	1
QSOX1	0.50749	0.0188551	1
FXYD4	-0.507332	0.0188985	1
SLAMF6	0.507274	0.0189143	1
IRF8	0.506313	0.0191789	1
SNTB2	-0.506059	0.0192492	1
SCIMP	0.505879	0.0192993	1
CDC14C	-0.505556	0.0193894	1
SYN2	-0.505479	0.0194109	1
ZNF677	-0.505187	0.0194926	1
RPS12	0.505101	0.0195167	1
MAL	0.504985	0.0195494	1
BCL2A1	0.503868	0.0198654	1
ACTL7B	0.503283	0.0200324	1
WNT5B	-0.503271	0.0200358	1
sep.14	0.502521	0.0202519	1
PALM	-0.501603	0.0205188	1
ANGPTL5	-0.501497	0.0205498	1
KCNA7	0.501288	0.0206109	1
NARS2	-0.501086	0.0206702	1
JAK3	0.50079	0.0207575	1
ZNRD1-AS1	0.500659	0.0207961	1
SLC2A6	0.50047	0.020852	1
FKBP1B	-0.500458	0.0208557	1
ALAS2	-0.500103	0.0209609	1
DOCK4	-0.499876	0.0210284	1
ANXA13	-0.499764	0.0210619	1
CHST11	0.499579	0.0211171	1
MSL3	0.499527	0.0211326	1
SGTA	-0.49842	0.0214661	1
OR1F2P	-0.49833	0.0214933	1
GNA13	0.498088	0.0215666	1
KBTBD8	0.498079	0.0215694	1
FMNL1	0.497447	0.0217623	1
PPP2R3C	0.497274	0.0218154	1
SASH3	0.496505	0.0220523	1
AAR2	-0.496062	0.0221899	1
HSPA12A	-0.495799	0.0222719	1
B3GNT9	-0.495571	0.022343	1
TNFRSF19	-0.495429	0.0223875	1
SUPT4H1	0.495305	0.0224263	1
MRTO4	-0.494592	0.0226508	1
OVCA2	0.494414	0.0227072	1
KDSR	-0.494366	0.0227224	1
LY86	0.494196	0.0227764	1
C10orf113	-0.493983	0.0228441	1
KCTD18	0.493847	0.0228875	1
ST6GAL1	0.493463	0.0230101	1
CD74	0.493135	0.0231155	1
HPGDS	-0.492914	0.0231864	1
TRIM77	-0.492795	0.023225	1
GPR174	0.492656	0.0232699	1
CXCR4	0.492497	0.0233212	1
CCR7	0.492358	0.0233662	1
NXF2	-0.492199	0.0234178	1
BEND4	0.491875	0.0235232	1
ABCB10	0.491723	0.0235726	1
RAB37	0.491361	0.0236912	1
C17orf72	0.491098	0.0237774	1
OR8J3	0.490916	0.0238373	1
KRT75	0.490609	0.0239386	1
MESTIT1	-0.490555	0.0239565	1
TSPAN31	-0.490444	0.0239934	1
C1QTNF9B	-0.490027	0.0241316	1
MAP3K19	0.489758	0.0242213	1
DPF3	0.489268	0.0243851	1
CD53	0.48907	0.0244518	1
TTLL2	-0.488944	0.0244941	1
JMJD1C-AS1	-0.488776	0.0245506	1
SCTR	-0.487984	0.0248187	1
ACSM2B	-0.487922	0.0248397	1
MEF2D	0.487845	0.0248661	1
KRTAP4-1	-0.487798	0.0248821	1
RGSL1	-0.487763	0.0248941	1
ISL1	0.48746	0.0249974	1
LIN28A	0.487117	0.0251149	1
MGC12916	0.487067	0.0251323	1
RGS17	-0.486464	0.0253399	1
MRPL21	-0.486337	0.0253838	1
RPL39	0.486086	0.0254711	1
REL	0.485832	0.0255594	1
SMG7	0.485529	0.0256649	1
SMAD9	-0.485441	0.0256957	1
ESD	-0.485337	0.0257321	1
ATL3	-0.485242	0.0257654	1
SETD3	-0.48517	0.0257906	1
S100Z	0.485111	0.0258112	1
CETP	0.485037	0.0258372	1
TMEM136	-0.484531	0.0260153	1
DOK3	0.484503	0.0260252	1
MAST3	0.484385	0.026067	1
PDZD8	-0.484107	0.0261655	1
FBXL20	-0.483039	0.0265465	1
TAC4	0.482808	0.0266295	1
RHBDF2	0.482731	0.0266572	1
CXorf51A	0.482612	0.0266999	1
APOBEC3F	0.482591	0.0267075	1
MYEOV	0.482429	0.0267659	1
ARHGAP11A	0.482146	0.0268682	1
UGGT2	-0.480954	0.0273026	1
DUOX1	-0.480889	0.0273267	1
AQP7P3	-0.480725	0.0273867	1
HAPLN1	-0.480541	0.0274547	1
KRTAP19-7	-0.480514	0.0274647	1
NDUFC2	-0.480431	0.027495	1
DEFB112	0.48021	0.0275767	1
RAC2	0.480113	0.0276127	1
C1orf189	-0.479967	0.0276668	1
PPP1R1B	0.479862	0.0277056	1
WDFY3-AS2	-0.479409	0.0278744	1
PIH1D2	-0.479363	0.0278914	1
CCL19	0.477597	0.0285565	1
C20orf195	0.477377	0.0286401	1
TBC1D10C	0.477175	0.0287171	1
VPS37A	-0.476981	0.0287911	1
CORO1A	0.476589	0.0289417	1
TRAF5	0.476452	0.0289944	1
CXorf36	-0.476375	0.0290236	1
MCOLN3	-0.475763	0.0292603	1
TRIM71	-0.47567	0.0292962	1
RTCA	0.475446	0.0293833	1
KCNK2	0.475437	0.0293866	1
LGALS9C	0.474918	0.0295892	1
P2RY8	0.474638	0.0296985	1
TRABD2A	0.474156	0.0298879	1
DKFZp779M0652	-0.474155	0.0298886	1
DIXDC1	-0.473955	0.0299675	1
MTHFD2L	-0.473835	0.0300148	1
MARCH2	0.473617	0.0301011	1
DNAJC3	-0.473511	0.0301432	1
PPFIBP1	-0.473496	0.030149	1
THEG	0.473281	0.0302344	1
ACTN2	-0.47322	0.0302586	1
LPHN3	0.472842	0.0304092	1
HSH2D	0.472786	0.0304319	1
BBS7	-0.472685	0.0304723	1
PNOC	0.472613	0.0305008	1
CDH8	0.47258	0.0305142	1
ANO6	-0.47254	0.0305301	1
IL36B	-0.472454	0.0305648	1
CRB2	0.471941	0.0307708	1
GADD45B	-0.471917	0.0307807	1
SCGB3A2	-0.471709	0.0308647	1
LYPD5	-0.471546	0.0309304	1
SEMA7A	0.471528	0.0309377	1
GIMAP2	0.471425	0.0309796	1
SAMD9	0.47136	0.0310057	1
AGBL1	-0.470979	0.0311606	1
LAPTM5	0.470897	0.031194	1
COA6	0.470685	0.0312808	1
PCTP	0.470415	0.031391	1
ZNF155	-0.470368	0.0314104	1
PSG9	-0.470229	0.0314672	1
PRKCB	0.470037	0.031546	1
PELI3	-0.470033	0.0315477	1
TRAF3IP3	0.469463	0.0317828	1
RBM42	-0.469306	0.0318476	1
NPPC	0.469053	0.0319526	1
FER1L5	-0.468751	0.0320782	1
HUS1	0.468656	0.0321177	1
OCA2	-0.468518	0.0321756	1
BFSP2	0.468499	0.0321833	1
CDC42SE1	0.46842	0.0322164	1
HPSE2	-0.468382	0.0322324	1
HEATR6	0.468102	0.0323496	1
PDGFRL	-0.468062	0.0323665	1
SMG1P1	0.467434	0.0326306	1
MTERFD2	0.46717	0.0327424	1
GMDS	-0.46708	0.0327804	1
SCARNA10	0.4669	0.0328566	1
FAM71F2	-0.466879	0.0328657	1
LCK	0.466751	0.0329201	1
CCR9	0.466731	0.0329284	1
FRAS1	-0.466577	0.032994	1
TRIM38	0.466451	0.0330477	1
TMEM223	-0.466339	0.0330955	1
ZNF358	-0.465904	0.0332818	1
NUDT7	0.465756	0.0333453	1
OR1L8	0.46566	0.0333865	1
CELF5	0.465607	0.0334091	1
OR6A2	0.465339	0.0335248	1
PELP1	0.46532	0.0335329	1
KCNMB1	-0.464789	0.0337624	1
TMEM79	0.464692	0.0338046	1
RALGPS2	0.464608	0.0338411	1
PIK3AP1	0.464474	0.0338993	1
IL4R	0.46399	0.0341105	1
EVC2	-0.463653	0.034258	1
WDFY4	0.463556	0.0343005	1
COL4A4	0.463192	0.0344608	1
STOX2	-0.463176	0.0344679	1
LURAP1	-0.46309	0.0345055	1
BSN	-0.46223	0.0348867	1
ZNF93	-0.462137	0.0349279	1
NTRK1	-0.462035	0.0349736	1
UNC13D	0.461655	0.0351432	1
DTHD1	0.461575	0.0351793	1
LRRC17	-0.461514	0.0352066	1
AIM2	0.461431	0.0352438	1
CCDC89	-0.461415	0.0352506	1
FCRL2	0.461051	0.0354144	1
CRLF1	-0.460944	0.0354624	1
LINC00239	0.460853	0.0355036	1
SPSB1	-0.4608	0.0355277	1
ASCL1	-0.460796	0.0355292	1
CCDC88B	0.460785	0.0355343	1
OLFML3	-0.460759	0.035546	1
ITGAE	0.460683	0.0355805	1
RAB4B	0.460531	0.0356491	1
GPATCH1	-0.460264	0.03577	1
C15orf52	0.460034	0.0358746	1
TRAPPC10	0.459865	0.0359513	1
TLK2	0.459836	0.0359648	1
HLA-DMB	0.459713	0.0360207	1
HTRA3	-0.459708	0.0360232	1
CBLN3	0.459554	0.0360934	1
FAM225B	-0.459377	0.0361744	1
LINC00426	0.459007	0.036344	1
PDZD2	-0.458687	0.0364912	1
CORIN	-0.458674	0.036497	1
GLYCTK	0.458354	0.0366451	1
RNF44	0.457758	0.0369215	1
CTSF	-0.457656	0.0369688	1
TPH2	0.457437	0.0370708	1
OR52B4	0.456811	0.0373641	1
TPTE2P6	-0.456768	0.037384	1
MR1	0.456704	0.0374144	1
HOOK3	-0.456583	0.0374712	1
KIAA0125	0.456477	0.0375209	1
HEPACAM	-0.456447	0.037535	1
CSK	0.456248	0.037629	1
IL20	-0.455648	0.0379132	1
OR2D3	0.455554	0.0379579	1
CHST4	0.45552	0.037974	1
CCRN4L	0.455429	0.0380172	1
SLC26A7	-0.455385	0.0380379	1
PLIN3	-0.454768	0.0383325	1
PIRT	0.454482	0.03847	1
CACNA1H	0.454125	0.0386417	1
FAM200B	-0.454119	0.0386445	1
ANKRD44	0.453945	0.0387287	1
MAVS	-0.453796	0.0388007	1
SLC16A9	-0.453503	0.0389426	1
LOC728819	-0.453387	0.0389984	1
PCED1B	0.453239	0.0390707	1
RASGRP2	0.453217	0.039081	1
MED1	-0.452738	0.0393146	1
ZC3H12D	0.452645	0.03936	1
NAPB	-0.452629	0.039368	1
SCARNA6	0.45255	0.0394064	1
NAALAD2	-0.452513	0.0394248	1
NUP88	0.452231	0.039563	1
SLC25A23	-0.452136	0.0396097	1
AGER	0.452053	0.0396505	1
WDFY3	-0.452024	0.0396647	1
LILRA3	0.451955	0.0396988	1
FAM163B	-0.451922	0.0397151	1
VAV1	0.451552	0.0398975	1
ATP2A3	0.451373	0.0399858	1
C5orf63	0.451361	0.0399917	1
RAB2B	-0.450889	0.0402257	1
SLED1	-0.45064	0.0403498	1
FAM169A	0.450415	0.0404621	1
PARP15	0.450359	0.0404903	1
CAMKK1	0.450175	0.0405824	1
UBOX5	-0.449936	0.0407019	1
ZC3H10	-0.449406	0.040969	1
KIAA1377	-0.449245	0.0410503	1
KCNS2	-0.449214	0.0410655	1
CD72	0.449201	0.0410721	1
SDC4P	-0.449198	0.0410737	1
BACE1	-0.449198	0.0410739	1
SIGLEC10	0.449149	0.0410985	1
KIAA1257	0.449005	0.0411714	1
OTUD1	0.448805	0.0412727	1
POLG2	0.448775	0.0412878	1
FMO1	-0.448447	0.0414547	1
OXTR	-0.448387	0.0414855	1
GLA	-0.448366	0.041496	1
NAP1L2	-0.448027	0.0416692	1
OR4E2	0.44774	0.0418156	1
SH3D19	-0.44771	0.041831	1
OR5J2	0.447546	0.0419152	1
ANKS1A	-0.446983	0.0422051	1
WIPF1	0.446854	0.0422718	1
STRADA	0.446835	0.0422818	1
BAHCC1	-0.44682	0.0422893	1
MAP1A	-0.446819	0.0422897	1
PLD4	0.44658	0.0424135	1
LYL1	0.446469	0.0424714	1
IL1RL2	-0.446327	0.0425449	1
EGFEM1P	-0.446193	0.0426143	1
KHK	-0.445945	0.0427436	1
NELL1	-0.445911	0.0427612	1
TBC1D22A	0.445769	0.0428355	1
CDR1	0.445756	0.0428421	1
ANKRD17	-0.445423	0.0430167	1
CLECL1	0.445321	0.0430697	1
ADM	-0.445199	0.0431338	1
CNTRL	0.445184	0.043142	1
RNFT1	0.445101	0.0431854	1
TNNT3	-0.444936	0.0432721	1
DDIT3	-0.444873	0.0433054	1
PPP1R15A	-0.444831	0.0433274	1
PTPRC	0.444819	0.0433336	1
KRT6A	0.444791	0.0433487	1
KHDRBS2	0.44459	0.0434544	1
FAM151A	0.44407	0.0437296	1
GEMIN5	-0.44402	0.0437565	1
GLOD4	0.443934	0.043802	1
CCDC105	-0.443736	0.0439074	1
SCRN2	-0.443597	0.0439815	1
CLEC4C	0.443542	0.0440109	1
ZDHHC21	0.443421	0.0440751	1
PLAC8L1	-0.443413	0.0440794	1
KIF7	-0.44334	0.0441183	1
DEFB136	0.443268	0.0441571	1
CFHR1	-0.442903	0.0443526	1
RNASEK	0.442714	0.044454	1
MYO1G	0.442339	0.0446559	1
DUSP7	0.442135	0.0447657	1
GRIP1	0.44192	0.0448822	1
CDK12	-0.441649	0.0450291	1
ZG16	-0.441606	0.0450526	1
CYBB	0.441546	0.0450852	1
LRP4	-0.441358	0.0451874	1
OR5AU1	-0.441259	0.0452409	1
DGKE	0.441244	0.0452494	1
CCL23	0.441241	0.0452513	1
CLDN17	0.441126	0.0453134	1
UBC	-0.441086	0.0453356	1
WDR24	0.44103	0.045366	1
DENND1C	0.440742	0.0455237	1
OFD1	0.440732	0.0455289	1
TMEM201	-0.440428	0.0456954	1
OR4C16	0.440067	0.0458942	1
MITF	-0.440052	0.0459022	1
RDH12	0.44002	0.04592	1
TRIP10	-0.439996	0.0459335	1
LHX5	0.439801	0.0460407	1
ACAP1	0.439764	0.0460612	1
SP140	0.439743	0.046073	1
FAM27L	0.439731	0.0460795	1
C19orf18	-0.439661	0.0461182	1
SCYL1	-0.439163	0.0463942	1
POU2AF1	0.438823	0.0465831	1
GINS4	-0.438794	0.0465998	1
HRCT1	-0.438432	0.0468018	1
ZNF555	-0.438421	0.0468075	1
GRM7	0.43814	0.046965	1
RCSD1	0.438118	0.0469775	1
DCAF7	0.438093	0.0469917	1
HCG26	0.438054	0.0470131	1
LRCH2	-0.438051	0.0470149	1
ZNF542	-0.437675	0.0472265	1
CWC15	-0.437382	0.0473915	1
KRTAP20-2	-0.437381	0.0473921	1
TRIP12	0.43722	0.047483	1
PRSS21	-0.437149	0.0475233	1
MEIG1	0.436986	0.0476159	1
TTLL13	-0.436799	0.0477217	1
ORAI1	0.436634	0.0478156	1
KCNA10	0.436121	0.0481077	1
ALS2CR11	-0.436106	0.0481162	1
CAV2	-0.436016	0.048168	1
CIRBP-AS1	-0.436	0.048177	1
ZNF114	-0.435832	0.0482733	1
RASGEF1C	-0.435617	0.0483965	1
NAPSA	0.4356	0.0484059	1
MYO16	-0.435584	0.0484151	1
ZNF546	-0.435519	0.0484526	1
NCR3LG1	-0.435338	0.0485568	1
PSG2	-0.435255	0.0486044	1
PTCRA	0.435233	0.0486171	1
DTX4	-0.435109	0.0486887	1
PCYT1B	-0.434984	0.0487607	1
EIF2S1	-0.434979	0.0487636	1
RNF166	0.434757	0.0488917	1
C2orf66	-0.434551	0.0490111	1
CXorf65	0.434065	0.0492933	1
ZNF431	-0.433931	0.0493715	1
SAMD14	0.433918	0.0493791	1
INTS10	-0.433899	0.0493898	1
ABHD12	-0.433879	0.0494018	1
SGPL1	-0.433668	0.0495249	1
TMPRSS11BNL	-0.433639	0.049542	1
TAS1R2	-0.433523	0.0496093	1
RNASE6	0.433506	0.0496194	1
AADAC	-0.433474	0.0496382	1
S1PR4	0.433341	0.0497161	1
CHMP2A	-0.43331	0.0497345	1
TLR9	0.432808	0.0500292	1
IPCEF1	0.432807	0.0500296	1
MSH4	-0.432774	0.0500494	1
TMEM107	0.432734	0.0500726	1
KRTAP15-1	0.432712	0.0500859	1
ROCK2	-0.432274	0.0503442	1
HBG1	-0.432219	0.0503766	1
MPL	-0.432215	0.0503793	1
TAF15	0.431846	0.0505979	1
FRG2B	0.431818	0.0506149	1
CD3D	0.431811	0.0506189	1
CYB561D2	0.431584	0.0507536	1
NFIX	-0.431198	0.0509839	1
ABHD16B	0.431173	0.0509987	1
BRINP2	-0.430561	0.0513655	1
CYFIP2	0.430145	0.051616	1
TRDN	-0.430104	0.0516405	1
BTG1	0.429968	0.0517225	1
GUCA1B	-0.429876	0.0517785	1
SYT6	-0.429875	0.0517788	1
MYOZ2	0.429751	0.0518541	1
PRF1	0.429661	0.0519083	1
SLC13A4	0.429497	0.0520079	1
KDELC2	-0.429434	0.0520463	1
CAPZA1	0.429346	0.0520993	1
IL2RG	0.429206	0.0521845	1
KLK13	-0.429123	0.0522352	1
PADI6	-0.429105	0.0522458	1
SLC25A41	-0.428902	0.0523694	1
LCE3C	-0.428847	0.0524031	1
PPM1D	0.428846	0.0524041	1
LINC00336	-0.428703	0.0524911	1
OSBPL10	0.428701	0.0524921	1
ADCK1	0.428391	0.0526817	1
INTS2	0.42832	0.0527255	1
LARP6	-0.428159	0.0528242	1
ALPK2	0.427712	0.0530991	1
CDC42SE2	0.427709	0.053101	1
CLDND2	-0.42751	0.0532237	1
KIAA0226L	0.427413	0.053284	1
CXorf64	-0.427381	0.0533032	1
SMARCD2	0.427182	0.0534268	1
SNTN	-0.426954	0.0535677	1
TMEM200B	-0.426884	0.0536114	1
ALDH5A1	0.42685	0.0536324	1
AKR1C4	-0.426847	0.053634	1
MBD3L1	-0.426713	0.0537178	1
ANXA4	-0.426614	0.053779	1
AKR1E2	-0.426599	0.0537885	1
MT1M	-0.426458	0.0538764	1
FGD3	0.426277	0.0539893	1
CCR4	0.42623	0.0540185	1
STAG3	0.426229	0.0540191	1
TMPRSS9	-0.426209	0.0540315	1
SLC44A2	0.42619	0.0540434	1
ARHGAP9	0.426121	0.0540866	1
CLCF1	-0.42611	0.0540933	1
CBLB	-0.42609	0.054106	1
MAMDC4	0.426041	0.0541367	1
AZU1	-0.425822	0.0542735	1
RNASET2	0.425773	0.0543047	1
C12orf57	-0.425706	0.0543465	1
GBE1	-0.425583	0.0544239	1
CDNF	-0.425512	0.0544681	1
STX7	0.425498	0.054477	1
ZNF565	-0.425314	0.054593	1
COG2	0.425255	0.0546303	1
CUL9	0.425199	0.0546654	1
GNA11	-0.425139	0.0547033	1
LINC00515	-0.424964	0.0548135	1
SPNS3	0.424925	0.0548379	1
PLEKHG6	0.424761	0.0549419	1
CRH	0.424611	0.0550367	1
SEL1L3	0.424385	0.0551801	1
CDIP1	-0.424367	0.0551916	1
C7	0.424206	0.055294	1
IL13	-0.423974	0.0554416	1
FLJ13224	0.423739	0.0555913	1
ADCY10P1	-0.423726	0.0555998	1
SLC39A14	-0.423548	0.0557135	1
KLF10	-0.423524	0.0557287	1
CHRNA4	-0.423383	0.0558189	1
CD28	0.423382	0.0558192	1
UPP2	-0.423354	0.0558374	1
ZSCAN12	-0.4233	0.0558721	1
L1TD1	-0.423248	0.0559052	1
GCGR	0.423177	0.055951	1
SLC41A2	-0.423024	0.056049	1
OR5I1	-0.422839	0.0561677	1
XG	-0.422743	0.0562297	1
BBS1	-0.422554	0.0563518	1
SLC45A2	-0.422365	0.0564738	1
LACE1	0.422055	0.0566744	1
FLJ16779	0.422019	0.0566971	1
CFHR2	-0.422005	0.0567063	1
LIMD1	0.421709	0.0568985	1
C1orf185	0.421629	0.0569506	1
CHST15	0.421583	0.0569806	1
BMPR1B	-0.421541	0.0570079	1
BCAS4	0.421447	0.0570689	1
WDR74	-0.42117	0.0572497	1
ZNF222	-0.420874	0.057443	1
PPM1L	-0.420686	0.0575659	1
LOC100188947	-0.420562	0.0576478	1
MET	-0.420402	0.0577529	1
LOC729603	-0.420363	0.0577784	1
PIK3CD	0.420353	0.0577848	1
WFDC6	0.420159	0.0579126	1
OR10X1	-0.420115	0.0579413	1
TRIM36	-0.420108	0.057946	1
SYNGAP1	0.419995	0.0580207	1
C12orf29	-0.419863	0.0581074	1
ITGAL	0.419758	0.0581769	1
MORN3	0.419538	0.0583224	1
LSAMP	0.419356	0.0584434	1
BTBD6	-0.41933	0.0584604	1
ATF7	-0.419289	0.0584879	1
KRT81	0.419274	0.0584979	1
LRRC4C	0.419102	0.0586118	1
SIT1	0.419001	0.0586792	1
OR4L1	0.41898	0.0586929	1
MTMR4	0.418898	0.0587474	1
INSL3	0.418846	0.0587824	1
PYCR2	0.418719	0.0588666	1
OR2Z1	-0.418521	0.0589989	1
FAM217A	0.418473	0.0590306	1
KLHL14	0.418463	0.0590377	1
DLGAP4	-0.418434	0.0590573	1
SNX21	-0.418412	0.0590717	1
PPP1R27	-0.418354	0.0591102	1
S100A13	0.418345	0.0591167	1
TSPAN5	-0.418306	0.0591425	1
IKBKE	0.418258	0.0591745	1
C16orf54	0.418201	0.0592132	1
NRROS	0.418051	0.0593133	1
HLA-DOA	0.417984	0.0593582	1
NXPE2	-0.417936	0.0593908	1
SLC35G2	-0.417749	0.0595162	1
LOC389033	-0.417531	0.059663	1
RRP7A	0.417494	0.0596878	1
DUOX2	-0.417417	0.05974	1
FXYD6	-0.417373	0.0597692	1
AHNAK	-0.417284	0.0598296	1
KCNC1	-0.41709	0.0599607	1
MTA1	0.416985	0.0600317	1
PALLD	-0.41685	0.0601231	1
EFCAB11	-0.416742	0.0601963	1
IER5	0.41662	0.0602788	1
ANP32A	0.416546	0.0603297	1
RELL2	0.416431	0.0604076	1
STK17A	0.416194	0.0605691	1
LGALS14	-0.416112	0.0606246	1
MLNR	0.415999	0.0607021	1
FBXO40	0.415872	0.0607889	1
TPH1	0.415586	0.0609844	1
SH2D4B	-0.415448	0.061079	1
PYGO1	-0.4154	0.0611118	1
LSMEM1	-0.415269	0.0612017	1
C17orf99	0.415224	0.0612328	1
UBE2D1	-0.415185	0.0612592	1
FYB	0.415073	0.0613363	1
EDA	-0.41501	0.0613796	1
ARL2	-0.414881	0.0614685	1
LINC00930	-0.414859	0.0614838	1
KRT72	0.414857	0.0614853	1
MAN2B1	0.414777	0.06154	1
GRK6	0.414461	0.0617586	1
CRMP1	-0.414361	0.0618275	1
MYO3B	0.414217	0.0619273	1
LCE3A	-0.414084	0.0620196	1
C1orf228	0.414076	0.0620254	1
TOM1L1	0.414041	0.0620496	1
DDX42	0.413958	0.0621075	1
TMIGD2	0.413613	0.062347	1
ANGEL2	0.41359	0.0623632	1
MC4R	-0.413548	0.0623927	1
SKIL	0.413482	0.0624388	1
ERAS	-0.413403	0.0624938	1
PPAN	-0.413344	0.0625345	1
SPZ1	0.413325	0.0625483	1
TSNAX	0.413301	0.0625647	1
RELL1	-0.413288	0.0625742	1
TIGIT	0.413261	0.0625927	1
CHIT1	0.413205	0.0626318	1
RASAL3	0.413091	0.0627117	1
DTNBP1	0.413045	0.0627437	1
WBSCR27	-0.412893	0.0628502	1
MTCH2	-0.412832	0.0628934	1
FAM187B	-0.412782	0.0629281	1
CRTC2	0.412703	0.0629837	1
SP140L	0.412624	0.0630393	1
NR0B1	-0.412487	0.0631351	1
ARHGEF10	-0.412438	0.0631696	1
MAGI2	-0.412341	0.0632383	1
EPHX4	-0.412213	0.0633281	1
PACSIN1	0.412185	0.0633477	1
PDE7B	0.411816	0.0636084	1
SYCE1	-0.411623	0.0637453	1
SSH2	0.411561	0.0637891	1
CRIP1	0.41125	0.06401	1
DGAT1	-0.411077	0.064133	1
SH2D1A	0.411039	0.0641599	1
PI4K2A	-0.410955	0.0642197	1
DYNC2H1	-0.410316	0.0646763	1
CEACAM6	0.41031	0.0646802	1
ZNF491	-0.410302	0.0646859	1
AFF1	-0.410228	0.0647392	1
SCHIP1	-0.410093	0.0648363	1
ATP13A4	-0.410067	0.0648546	1
PRG2	-0.410047	0.0648693	1
FAM218A	-0.40992	0.0649605	1
KRTAP5-8	-0.40991	0.0649673	1
RGS12	-0.40986	0.0650034	1
RFX5	0.409857	0.0650055	1
CD40LG	0.409829	0.0650257	1
SLC22A18AS	0.409816	0.0650354	1
KCTD14	-0.409521	0.0652472	1
PKN2	0.409335	0.0653814	1
LGALS9	0.409228	0.065459	1
LOC400940	0.409227	0.0654596	1
GZMB	0.4092	0.0654792	1
LOC100134368	0.409168	0.0655026	1
SRSF2	0.409058	0.0655819	1
ICAM3	0.409031	0.0656013	1
FAM27A	-0.408841	0.0657395	1
DOHH	-0.408824	0.0657513	1
ASMT	-0.408794	0.0657729	1
ZNF574	-0.408774	0.065788	1
HPCAL4	0.408706	0.0658373	1
CDKN2C	-0.408705	0.0658375	1
HLA-DRA	0.408647	0.0658803	1
ROBO3	-0.408533	0.065963	1
TSGA10IP	0.408509	0.0659801	1
DCBLD2	-0.408438	0.0660316	1
FGD4	-0.408216	0.0661934	1
SESTD1	-0.408191	0.066212	1
SMIM14	0.408096	0.0662812	1
SBF2	-0.407886	0.0664347	1
PRELP	-0.407833	0.066473	1
GPSM3	0.407802	0.0664957	1
C9orf96	-0.407537	0.0666899	1
JOSD2	0.407532	0.0666935	1
SLCO1B7	-0.40753	0.0666952	1
MICAL1	0.407154	0.0669715	1
SRSF6	-0.406998	0.0670859	1
ICOS	0.406948	0.0671225	1
AC009501.4	-0.406867	0.0671827	1
GCK	-0.406836	0.0672053	1
URAHP	-0.406775	0.06725	1
KIF1C	0.406758	0.0672632	1
COPS6	-0.406745	0.0672722	1
AHSG	-0.406691	0.0673119	1
MFAP5	-0.406631	0.0673566	1
ACRC	-0.406412	0.0675184	1
NXF5	-0.406269	0.0676242	1
ANKRD20A11P	-0.40624	0.0676456	1
RFTN1	0.406024	0.0678061	1
NAT2	-0.405985	0.067835	1
MOXD1	0.405972	0.0678445	1
TMEM105	-0.405901	0.067897	1
ACAT1	-0.405536	0.0681688	1
CLEC4GP1	0.405507	0.0681903	1
SMAP2	0.405341	0.0683146	1
MPV17L2	-0.405249	0.0683831	1
DAK	-0.405034	0.068544	1
CYSLTR1	0.405018	0.0685559	1
SPTBN1	-0.404943	0.0686118	1
CCDC108	0.404885	0.0686557	1
ANXA6	0.404761	0.0687486	1
TAL1	-0.404754	0.068754	1
ALOX5AP	0.404495	0.068948	1
DIRAS3	-0.404265	0.0691216	1
TM4SF5	-0.404213	0.0691602	1
GALK2	0.404051	0.0692825	1
NHLRC1	-0.40404	0.0692912	1
CCDC25	-0.403944	0.0693636	1
PCGF2	-0.403839	0.0694428	1
KIAA0825	-0.403801	0.0694716	1
HOXC6	-0.403787	0.0694819	1
ST3GAL3	-0.403743	0.0695154	1
CRIPT	0.403737	0.0695196	1
TRAT1	0.403693	0.0695527	1
ELOVL2	-0.403469	0.0697226	1
PAK7	-0.403414	0.0697642	1
sep.11	-0.403162	0.0699558	1
PTPRU	0.402991	0.0700857	1
EFCAB1	-0.402976	0.0700969	1
UBA7	0.402936	0.070128	1
KRTAP4-5	-0.402826	0.0702111	1
BEAN1	0.402776	0.0702492	1
IRX6	-0.402585	0.070395	1
CEACAM7	0.402465	0.0704872	1
NRBP2	-0.402419	0.0705224	1
ZNF778	-0.402338	0.0705839	1
MNT	0.402279	0.0706291	1
ESRRB	-0.402249	0.0706525	1
IRAK2	0.401914	0.0709091	1
MED23	0.401783	0.0710094	1
ZBTB24	0.401772	0.0710178	1
NAPG	0.401691	0.0710803	1
TAS2R5	-0.401688	0.0710827	1
FANCD2OS	0.40167	0.0710967	1
NLRC3	0.40167	0.0710969	1
ATP10A	-0.401562	0.0711793	1
CHTOP	0.401483	0.0712407	1
LARP1B	-0.401472	0.0712492	1
TNFRSF25	0.401387	0.0713142	1
PFN4	-0.401303	0.0713792	1
MUC6	0.401297	0.0713838	1
CASQ1	0.401244	0.0714251	1
LOC100130093	-0.40123	0.0714358	1
IGSF10	-0.40123	0.0714358	1
PRG4	-0.40101	0.071606	1
CLIC4	-0.400925	0.0716716	1
SPAG8	-0.400796	0.0717711	1
SLCO4C1	-0.400689	0.0718546	1
FAM149A	-0.400532	0.0719759	1
PHACTR1	0.400481	0.0720153	1
PATL2	0.400414	0.0720678	1
PTGIS	-0.400382	0.0720929	1
RPL34-AS1	0.400367	0.0721046	1
MT1E	-0.400085	0.0723235	1
UPK3A	-0.400047	0.0723536	1
COL6A4P2	-0.400015	0.0723786	1
GIT2	0.399863	0.0724972	1
OSER1	-0.399861	0.0724984	1
SNORA26	0.399775	0.0725656	1
C14orf178	-0.399761	0.0725768	1
UBE2H	-0.399723	0.0726065	1
EDEM3	0.399334	0.0729105	1
USP24	0.399288	0.0729467	1
LY75	0.399282	0.0729517	1
HLF	-0.399218	0.0730019	1
APPBP2	0.399071	0.0731173	1
MAP3K3	0.399071	0.0731174	1
POU3F4	-0.399025	0.0731533	1
YTHDF1	-0.398954	0.073209	1
RAB33A	0.398848	0.0732924	1
LINC00638	0.398792	0.0733367	1
KLF12	0.398654	0.0734451	1
COG4	0.398643	0.0734542	1
HSD17B8	-0.398616	0.073475	1
SNTG1	-0.398571	0.0735105	1
RNMTL1	0.398496	0.0735703	1
AC091878.1	-0.398464	0.0735953	1
ALDH8A1	-0.398371	0.0736687	1
MPPED2	-0.398112	0.0738736	1
KCNG4	0.398091	0.0738902	1
ASB10	-0.397969	0.0739869	1
RIN2	-0.397922	0.0740239	1
FAM71B	0.397868	0.0740671	1
SGK2	-0.397768	0.0741465	1
ATP6V1B2	-0.397719	0.0741851	1
OR5B2	0.397433	0.0744129	1
NCKAP1L	0.397358	0.0744722	1
IGSF1	-0.397319	0.0745034	1
FBXO17	-0.397296	0.0745215	1
MT1L	-0.397125	0.0746577	1
NPHS1	0.397039	0.0747271	1
ZNF534	-0.396927	0.0748166	1
SRPX2	-0.396832	0.0748926	1
HLA-DMA	0.396829	0.0748946	1
EFCAB2	0.396806	0.0749127	1
MCM9	0.396758	0.0749516	1
ZNF480	-0.396715	0.0749861	1
MAP3K11	-0.396231	0.0753742	1
MAFG	-0.39615	0.0754391	1
ZBTB32	0.396118	0.075465	1
FOXP3	0.396027	0.0755381	1
KIAA1586	-0.396024	0.0755409	1
C16orf58	0.396003	0.0755575	1
TCEAL2	-0.395826	0.0756999	1
CALB1	0.395791	0.0757282	1
GTSF1	0.39576	0.0757536	1
ZNF277	-0.395741	0.0757692	1
PRG1	-0.395681	0.0758175	1
CHST12	-0.395663	0.0758316	1
FAM69B	-0.395616	0.0758694	1
SPAG11B	-0.395615	0.0758706	1
KAT5	-0.395504	0.0759601	1
CYB5D2	0.395459	0.0759969	1
ITGB7	0.395322	0.0761074	1
TMEM132E	0.395311	0.076116	1
ZNF436	-0.395307	0.0761198	1
PEX1	-0.395304	0.0761222	1
CTNNA2	0.395294	0.0761304	1
GABRR2	0.395229	0.0761828	1
OSBPL6	-0.395093	0.0762933	1
LOC440173	-0.395073	0.0763096	1
PLEKHA5	-0.394948	0.0764104	1
PVR	-0.394822	0.0765129	1
CD300LG	-0.394753	0.0765688	1
ANKS1B	-0.394499	0.0767764	1
SLC20A2	-0.394283	0.0769519	1
PBOV1	0.394268	0.0769641	1
DTX1	0.394214	0.0770084	1
SPRR3	0.394189	0.0770287	1
MTG2	-0.394144	0.0770659	1
ZBTB2	-0.394105	0.0770976	1
UQCRC1	0.393868	0.0772918	1
TMEM87B	0.3933	0.0777578	1
EPX	0.393044	0.0779685	1
PNKD	0.392956	0.0780415	1
RNF167	0.392824	0.0781503	1
SEL1L	-0.392792	0.0781763	1
BCAR1	-0.392723	0.078234	1
CAV3	-0.39267	0.0782775	1
KRTAP19-4	0.392635	0.0783061	1
NCKAP5	-0.392609	0.078328	1
ZNF562	-0.392574	0.0783566	1
SPO11	0.392561	0.0783677	1
IL10RA	0.392458	0.0784532	1
EMB	0.39245	0.0784593	1
PASK	0.392436	0.0784707	1
ANXA10	-0.392422	0.0784829	1
BLCAP	-0.392388	0.0785106	1
GPM6B	-0.392298	0.0785852	1
MFSD2B	0.392235	0.0786378	1
CNGA4	0.392218	0.0786517	1
GPR89B	0.392198	0.078668	1
ESR2	0.39218	0.0786836	1
GP2	0.39218	0.0786837	1
OAF	-0.391932	0.0788895	1
FKBP11	-0.391807	0.0789931	1
TMEM52	-0.391659	0.0791165	1
DPPA5	-0.391646	0.0791278	1
FCRL5	0.391529	0.079225	1
AKNA	0.39149	0.0792573	1
C1orf220	0.391438	0.0793012	1
HTR1A	0.391338	0.0793845	1
PMPCB	-0.391246	0.0794615	1
METTL21B	-0.391209	0.0794928	1
PTPN22	0.391134	0.0795552	1
RSPH6A	-0.390978	0.0796858	1
TNFRSF1A	-0.390878	0.0797694	1
PHLDB1	-0.390863	0.0797819	1
MYBBP1A	0.390831	0.0798087	1
BRMS1	-0.390826	0.0798132	1
XIRP1	-0.390797	0.0798373	1
ZNF99	-0.390695	0.0799234	1
ZNF34	-0.390604	0.08	1
MIR600HG	0.390445	0.080133	1
SNORD116-19	0.390302	0.0802541	1
HUS1B	-0.390289	0.0802644	1
MID1	-0.389958	0.0805437	1
MAP3K12	0.38961	0.0808382	1
PPP1R32	-0.389576	0.080867	1
C11orf70	-0.389533	0.0809033	1
TTC18	-0.389468	0.0809585	1
KERA	-0.389442	0.0809803	1
TOR1A	0.389438	0.0809841	1
ZZEF1	0.389351	0.0810578	1
SPP2	0.389247	0.0811461	1
BTN2A2	0.38915	0.0812289	1
CTTN	-0.389094	0.0812758	1
SHPK	0.388971	0.0813804	1
LRRN4	-0.388922	0.0814224	1
PLCG1	-0.38891	0.0814331	1
DFNA5	-0.388763	0.0815583	1
LOC493754	0.388558	0.0817333	1
AP4B1	0.388504	0.0817787	1
CCL25	-0.388414	0.0818561	1
HEPN1	-0.388282	0.0819686	1
MARCH6	-0.388258	0.0819892	1
LNPEP	0.388212	0.0820287	1
CEBPE	0.388202	0.0820375	1
PINX1	-0.388111	0.0821149	1
PPAP2B	-0.388102	0.0821233	1
ADAMDEC1	0.388059	0.0821597	1
ANKRD13D	0.388047	0.0821699	1
FAM74A4	0.38793	0.0822708	1
SLC43A3	-0.387804	0.0823789	1
HIST2H2BA	0.387791	0.0823898	1
OSBPL1A	-0.387768	0.0824098	1
N6AMT2	-0.387729	0.0824434	1
CMC1	0.387702	0.0824665	1
MKLN1	-0.387671	0.082493	1
ACSM3	-0.387639	0.0825209	1
ARPC1B	0.387607	0.0825483	1
AKR1C1	-0.3876	0.0825542	1
CFDP1	-0.387526	0.0826177	1
KRTAP6-1	-0.387497	0.0826431	1
TM7SF2	-0.387441	0.0826905	1
SCFD2	-0.387304	0.0828086	1
CTAGE11P	0.387296	0.0828158	1
ARHGEF12	-0.387193	0.0829046	1
MLC1	0.387168	0.082926	1
ADAMTS2	-0.387116	0.082971	1
EPDR1	-0.386929	0.0831327	1
PHACTR4	-0.386807	0.0832387	1
ELSPBP1	-0.386797	0.0832474	1
LRRC56	0.386635	0.0833869	1
PLAC9	-0.386616	0.0834041	1
PPP1R3F	0.386612	0.0834076	1
LRRC32	-0.38643	0.083565	1
HLA-DRB1	0.386396	0.0835943	1
GCAT	-0.38636	0.0836259	1
ATR	0.386306	0.0836727	1
KCND1	0.386302	0.0836767	1
PASD1	-0.386267	0.0837063	1
RABEP2	0.386172	0.0837891	1
CDCP2	-0.386161	0.0837988	1
GPA33	0.386049	0.0838965	1
GABRR1	-0.386036	0.0839079	1
ARHGAP24	0.385884	0.0840405	1
DPY19L1	-0.38568	0.0842184	1
IRGQ	0.385668	0.0842284	1
SCARNA2	0.385413	0.0844518	1
NIPSNAP3B	-0.385387	0.0844743	1
PIGL	0.38536	0.0844977	1
LELP1	0.385251	0.0845933	1
JAK2	0.385244	0.0845991	1
EYS	-0.385227	0.0846144	1
RTN3	-0.385045	0.0847735	1
FAM78B	0.385033	0.0847846	1
FAM98B	0.384988	0.0848239	1
STAG3L4	0.384934	0.0848716	1
TCHHL1	0.384876	0.0849223	1
CA13	-0.38487	0.0849279	1
GSAP	0.384801	0.0849881	1
OR4C15	-0.384769	0.0850167	1
C3orf43	-0.384695	0.0850811	1
TAAR1	0.384689	0.0850865	1
RSPH1	0.384548	0.0852109	1
LINC00284	0.384422	0.0853218	1
NINJ1	-0.384262	0.0854626	1
ASPA	-0.384172	0.0855426	1
DSCAM	-0.384071	0.0856322	1
CD180	0.384025	0.085672	1
FAM47C	0.383917	0.0857678	1
CECR6	-0.383905	0.0857782	1
GTSF1L	0.383897	0.0857855	1
MAT2A	-0.383326	0.0862918	1
KIAA1107	-0.383226	0.0863809	1
C1QTNF7	-0.383197	0.0864074	1
HCLS1	0.382904	0.0866682	1
CTAGE1	-0.382715	0.0868366	1
MAP3K1	0.382567	0.0869689	1
ATG4C	0.382364	0.0871511	1
THSD1	-0.382362	0.0871527	1
PP2D1	-0.382315	0.0871945	1
IGF2	-0.382267	0.087238	1
VAMP4	0.382238	0.0872639	1
NRG4	-0.382218	0.0872811	1
CYP7A1	-0.382216	0.0872836	1
AMH	0.382112	0.0873763	1
ZFHX4-AS1	-0.382005	0.0874723	1
KCNC4	0.381994	0.0874822	1
INO80	-0.381974	0.0875002	1
ARID3B	0.381922	0.0875471	1
GJB4	-0.381694	0.0877527	1
SPATA32	-0.381633	0.0878071	1
NLGN1	-0.381411	0.0880069	1
SGCB	-0.381339	0.0880727	1
SKIDA1	-0.381337	0.0880737	1
HSF5	0.381203	0.0881947	1
GJD3	-0.38116	0.0882337	1
ZBED6CL	0.381158	0.0882354	1
GAS2	-0.381124	0.0882668	1
USP17L2	-0.381091	0.088296	1
GUCY2C	0.381062	0.0883224	1
ZNF805	-0.380963	0.0884123	1
LINC00111	0.380852	0.0885123	1
SDR9C7	-0.380735	0.0886189	1
FAM78A	0.380511	0.0888222	1
ARHGAP33	-0.380467	0.0888617	1
NAV3	-0.380409	0.0889144	1
ZNF823	-0.380177	0.0891261	1
FBXO31	-0.380167	0.0891353	1
FEZ1	-0.380123	0.0891751	1
GVINP1	0.380106	0.0891903	1
WFDC12	0.380096	0.0891996	1
HHAT	0.380076	0.0892178	1
OR2A14	0.379898	0.0893798	1
GRN	0.379787	0.0894818	1
GMIP	0.379671	0.0895873	1
SYT4	-0.379629	0.0896262	1
SOX13	0.379412	0.0898246	1
PCED1A	0.379382	0.0898516	1
MOB1B	-0.379338	0.0898924	1
MED13	0.379309	0.089919	1
MICAL2	-0.379278	0.0899473	1
CLEC1B	0.379238	0.0899842	1
SOWAHD	0.379128	0.0900845	1
CALD1	-0.379058	0.0901492	1
SPATA31D1	-0.378982	0.0902186	1
GNE	0.378937	0.0902606	1
RIBC2	-0.378878	0.0903145	1
PLK1S1	-0.378708	0.0904706	1
TET1	-0.378607	0.090564	1
KLHL6	0.378583	0.0905861	1
PTPRO	0.378449	0.0907097	1
AKAP9	0.378415	0.0907407	1
DCAF17	0.378308	0.0908398	1
RBM38	0.378203	0.0909365	1
GSDMB	0.378203	0.0909369	1
HLA-DRB5	0.378158	0.0909782	1
C8orf82	-0.378144	0.0909913	1
MCM5	0.378023	0.0911029	1
MINK1	0.37779	0.0913193	1
CARNS1	0.377706	0.0913972	1
DONSON	-0.37744	0.091644	1
EXOC6B	-0.377418	0.0916644	1
CENPBD1	-0.377367	0.0917122	1
RDM1	0.377316	0.0917595	1
DENND3	0.377284	0.0917894	1
SNORA53	0.377278	0.091795	1
LOC91450	0.377211	0.0918572	1
KIAA1217	-0.377142	0.0919216	1
C2orf88	-0.377042	0.0920145	1
IRS4	-0.37702	0.0920346	1
TTC13	0.376938	0.0921115	1
LPIN3	-0.376898	0.0921483	1
TMEM47	-0.376862	0.0921824	1
KIAA0226	0.376825	0.0922173	1
SCML4	0.376612	0.0924159	1
SPATC1	0.376527	0.0924955	1
NR2E1	-0.376373	0.0926397	1
CNPY3	0.376334	0.0926758	1
KIAA0368	-0.376328	0.0926823	1
AOC1	0.3763	0.0927083	1
CA10	-0.376282	0.0927248	1
ESRRA	-0.376122	0.092875	1
CRYBB1	-0.375899	0.0930845	1
PXDC1	-0.375878	0.0931043	1
EPS8	-0.375758	0.0932171	1
LEFTY1	0.375676	0.0932944	1
RNF170	-0.375548	0.0934148	1
MTUS1	-0.375388	0.093566	1
KCNJ9	-0.375246	0.0936999	1
SPINK5	-0.375203	0.0937408	1
DACH2	-0.375037	0.0938974	1
DGKA	0.375032	0.0939023	1
PLA2G16	-0.374956	0.0939742	1
SYT3	0.374926	0.0940024	1
SLC17A1	-0.374901	0.0940262	1
TAGAP	0.374877	0.0940488	1
POU4F3	-0.374856	0.0940688	1
HYAL1	-0.374772	0.0941487	1
OTOP3	0.374516	0.0943913	1
SLC26A1	-0.37449	0.0944164	1
FHOD3	-0.374451	0.0944538	1
PSTPIP1	0.37443	0.094473	1
ZIM3	-0.37432	0.094578	1
MED21	-0.374274	0.0946222	1
SLAMF9	-0.374268	0.0946278	1
SCLY	0.374204	0.0946881	1
KRTAP3-2	-0.374141	0.0947482	1
ELOVL7	-0.373967	0.0949148	1
UNC93B1	0.373957	0.0949241	1
AFAP1L2	-0.373884	0.0949939	1
LOC400891	-0.373775	0.0950978	1
TMEM132D	0.373769	0.0951037	1
SOST	0.373755	0.0951165	1
AKAP7	0.373483	0.0953766	1
CAPN12	0.373442	0.0954158	1
NUDT9	-0.373412	0.0954451	1
ZNF101	0.373089	0.0957543	1
PTGR2	-0.373066	0.0957765	1
OR6P1	0.372969	0.0958701	1
FUOM	0.372923	0.0959136	1
AP1S3	0.372844	0.0959898	1
CNNM3	0.372816	0.0960173	1
CCDC172	-0.372757	0.0960737	1
LRP12	-0.37273	0.0960993	1
ALG8	-0.372686	0.0961419	1
BPIFB3	0.372648	0.0961783	1
NUAK2	0.372629	0.0961972	1
POLR2J4	-0.372609	0.0962158	1
LOC283070	0.372594	0.0962303	1
EVA1B	-0.372539	0.0962832	1
UQCRC2	0.372494	0.0963268	1
SBSPON	0.372484	0.0963366	1
CHRM3	-0.37248	0.0963408	1
SCAND2P	0.372472	0.0963482	1
ZNF510	-0.372456	0.0963635	1
USP13	-0.372447	0.0963727	1
SPDYE2	0.372426	0.0963928	1
APLNR	0.372323	0.0964918	1
CCDC85C	-0.372277	0.0965367	1
C15orf53	0.372254	0.0965584	1
OR6B1	0.372186	0.096624	1
FAM53C	-0.371885	0.0969157	1
PLA2G1B	-0.371744	0.0970525	1
C2orf74	0.371695	0.0970997	1
MMP28	-0.371688	0.0971063	1
ZNRF2	-0.371659	0.0971349	1
SLC25A4	-0.371441	0.0973461	1
TRAPPC2L	-0.371322	0.097462	1
GPR83	-0.371242	0.0975402	1
RNASE11	0.371211	0.0975696	1
PROK2	-0.37119	0.09759	1
PPME1	-0.371182	0.0975978	1
OR6T1	0.371055	0.0977216	1
MTERFD3	-0.371042	0.0977341	1
CD3G	0.37097	0.0978046	1
TPSD1	-0.370949	0.0978252	1
GJA10	-0.370931	0.0978427	1
ARHGAP25	0.370906	0.097867	1
PNLDC1	-0.370895	0.0978777	1
FAM120B	0.37085	0.0979217	1
TMPRSS11D	0.370776	0.0979938	1
DAP3	0.370775	0.0979947	1
EVX2	-0.370721	0.0980476	1
SCUBE3	0.370693	0.0980748	1
ZNF614	-0.370681	0.0980872	1
BCCIP	-0.370616	0.0981504	1
PCDH11X	-0.370548	0.0982164	1
USP31	-0.37053	0.0982342	1
COL4A3	0.370507	0.0982567	1
RP11-474D1.3	0.370373	0.0983884	1
CHRNA2	-0.370332	0.0984279	1
FABP6	-0.370327	0.0984329	1
PCDH8	0.370251	0.0985081	1
ACTR3C	0.370207	0.098551	1
MBNL2	-0.370182	0.0985749	1
PAQR6	0.370174	0.0985835	1
TNFAIP6	-0.37013	0.0986268	1
LINC00086	-0.370038	0.0987168	1
BTG4	-0.369999	0.0987547	1
SLC44A4	0.369997	0.0987572	1
MT1A	-0.369974	0.0987799	1
RAI14	-0.369969	0.0987848	1
ADC	-0.369913	0.0988393	1
WNT2	-0.369682	0.0990669	1
GNL1	-0.369678	0.0990708	1
EXT2	-0.369637	0.0991107	1
CST6	0.369606	0.0991419	1
PSMC5	0.369586	0.0991611	1
PDXDC1	0.369514	0.0992317	1
CSPP1	-0.369447	0.099298	1
C1orf213	-0.369266	0.099477	1
MXD4	-0.369244	0.0994985	1
ASPDH	0.369144	0.0995973	1
CYTH1	0.369132	0.0996088	1
TPPP	-0.369056	0.099684	1
HPD	-0.369028	0.099712	1
MUC1	0.368993	0.0997461	1
KIAA1147	0.368977	0.0997625	1
FGG	-0.368935	0.0998038	1
IL21R	0.368798	0.09994	1
AMPD2	0.368729	0.100008	1
ZNF706	-0.368647	0.100089	1
TMCO5A	-0.368636	0.1001	1
P4HA1	-0.36839	0.100344	1
LGI2	0.368388	0.100347	1
SCARNA9	0.368142	0.100591	1
INPP1	-0.368041	0.100691	1
PCMTD2	-0.368	0.100732	1
SRC	-0.367887	0.100845	1
LINC00304	0.367776	0.100956	1
PLA2G4E	-0.367764	0.100968	1
NUCB2	-0.36771	0.101022	1
ADAM2	-0.3677	0.101032	1
PPAPDC2	0.367607	0.101125	1
SCN3B	-0.367508	0.101224	1
PCDHGC3	-0.367453	0.101278	1
C14orf119	-0.367436	0.101295	1
OR4K17	0.367431	0.1013	1
C14orf132	-0.367113	0.101619	1
CSNK1G2-AS1	0.367083	0.10165	1
IRF5	0.367069	0.101663	1
PCDH19	-0.367012	0.10172	1
KIAA0922	0.367006	0.101726	1
RFX3	0.366998	0.101735	1
SKAP1	0.366979	0.101754	1
ACSBG2	-0.366858	0.101875	1
NAA38	0.366796	0.101937	1
NLRC5	0.366687	0.102047	1
KCNN4	0.366661	0.102073	1
RTBDN	-0.366564	0.10217	1
RP11-461O7.1	0.366493	0.102242	1
RBFOX2	-0.366467	0.102268	1
C15orf57	-0.366455	0.10228	1
TBC1D16	-0.366371	0.102365	1
HSD17B3	-0.366287	0.10245	1
CTSV	-0.366247	0.10249	1
MPPE1	0.366199	0.102539	1
MAMDC2	-0.366154	0.102584	1
MFSD9	0.366113	0.102625	1
TRIM44	0.366093	0.102645	1
METTL13	0.366007	0.102732	1
TMEM176B	0.366004	0.102735	1
GPER1	-0.366003	0.102736	1
TPSAB1	-0.366001	0.102738	1
SLITRK5	-0.365902	0.102838	1
SEL1L2	0.365893	0.102848	1
XKR4	0.365886	0.102855	1
ARHGAP42	-0.365875	0.102866	1
CAMK1D	0.365843	0.102899	1
ZCCHC24	-0.365822	0.102919	1
GPR183	0.36576	0.102983	1
SFXN1	0.365751	0.102991	1
FTSJ3	0.365621	0.103123	1
CEP250	0.365589	0.103155	1
SPOCK2	0.365469	0.103277	1
EIF2B1	-0.365454	0.103292	1
MT1B	-0.36536	0.103388	1
IQCC	0.365354	0.103395	1
ARHGEF17	-0.365304	0.103445	1
SERPINB9	0.365304	0.103445	1
WASF3	-0.365023	0.10373	1
ACOX2	0.364993	0.103761	1
ZNF648	-0.364985	0.103769	1
CBFA2T3	0.364814	0.103944	1
IL2RA	0.364803	0.103954	1
PSMB3	-0.364709	0.104051	1
HTR1E	-0.364666	0.104095	1
PHC2	-0.364617	0.104145	1
APCDD1L	-0.364481	0.104283	1
ZNF207	0.364443	0.104322	1
RUNX3	0.364357	0.10441	1
EYA2	-0.364309	0.104459	1
SNORA19	0.364228	0.104542	1
KLHDC7A	-0.364171	0.104601	1
OR8I2	0.364169	0.104603	1
GPR161	-0.364092	0.104681	1
FAM96A	0.364056	0.104718	1
OLFML2A	-0.363966	0.104811	1
THEMIS	0.363775	0.105007	1
ZNF266	0.363644	0.105142	1
SPATA2L	-0.363554	0.105234	1
SHOX2	-0.363475	0.105315	1
ZNF678	0.363473	0.105317	1
ASB12	-0.363374	0.10542	1
PLCG2	0.363344	0.10545	1
RABGAP1L	0.363286	0.10551	1
ACTN3	-0.363277	0.105519	1
ELFN2	-0.3631	0.105702	1
F2RL1	-0.363002	0.105803	1
REG3A	-0.362918	0.105889	1
SPATA24	-0.362907	0.105901	1
PRPF6	-0.362891	0.105917	1
DERL2	0.36283	0.105981	1
METTL5	-0.362781	0.106031	1
PAFAH1B1	0.362726	0.106088	1
MPP5	-0.36265	0.106167	1
NANP	-0.362637	0.106181	1
SSB	-0.362584	0.106235	1
TNFAIP8L2	0.362487	0.106336	1
PCDHGB3	-0.362396	0.106431	1
SERTM1	-0.362363	0.106464	1
DNAJB13	-0.362264	0.106567	1
TXNDC5	-0.362231	0.106601	1
PCDHGA9	-0.362208	0.106625	1
C20orf112	0.362089	0.106749	1
P2RY10	0.362087	0.106751	1
OR14J1	0.36204	0.1068	1
C2orf57	0.362005	0.106836	1
AICDA	0.36198	0.106863	1
PAPOLB	-0.361938	0.106906	1
DEF8	-0.361816	0.107033	1
UNC5B	-0.361811	0.107038	1
UQCC1	-0.361752	0.1071	1
ITGA4	0.361689	0.107166	1
STX5	-0.361499	0.107364	1
TOLLIP	-0.361473	0.107391	1
OR52K2	-0.361404	0.107463	1
NELFE	-0.361364	0.107504	1
C1QBP	0.361299	0.107573	1
DEFA5	-0.361225	0.10765	1
TYRP1	-0.361131	0.107748	1
DNASE1L3	0.361066	0.107817	1
TIGD5	-0.360985	0.107901	1
NPFFR2	0.360877	0.108014	1
TCL6	0.360873	0.108018	1
ELAC2	0.360846	0.108047	1
TP53AIP1	-0.360788	0.108108	1
MAP6	-0.360744	0.108154	1
ZNF79	-0.360523	0.108386	1
MTRF1	0.36052	0.108389	1
MBD2	0.360504	0.108406	1
GXYLT2	-0.360476	0.108435	1
CMTM4	-0.360454	0.108459	1
POLR3GL	0.360401	0.108515	1
STRIP1	0.360372	0.108544	1
NKX2-5	0.360332	0.108586	1
CTNNA3	-0.360313	0.108606	1
MMD	0.360284	0.108637	1
RLTPR	0.360254	0.108668	1
MYH7B	-0.360151	0.108777	1
LINC01128	-0.360118	0.108812	1
SIGLEC9	-0.360056	0.108877	1
OR2T2	-0.359972	0.108966	1
CLCA3P	0.359961	0.108977	1
PA2G4	-0.359823	0.109123	1
PYDC1	0.359781	0.109168	1
SLC35A5	-0.359772	0.109177	1
TAS2R46	0.359753	0.109197	1
TULP2	0.359753	0.109198	1
RAB36	0.359734	0.109217	1
MEGF10	-0.359634	0.109324	1
LAMA3	-0.359617	0.109341	1
R3HCC1	-0.35961	0.109349	1
LEMD1	0.359566	0.109395	1
NPS	0.359471	0.109496	1
RPUSD3	0.359462	0.109505	1
CHI3L2	0.359302	0.109674	1
SH3GL1	-0.359262	0.109717	1
HIST1H2AC	0.359197	0.109786	1
CLRN2	0.35918	0.109804	1
GNGT2	0.359151	0.109835	1
OR1J2	-0.359134	0.109853	1
PLEKHB1	0.359125	0.109863	1
USP35	-0.359053	0.109939	1
C15orf37	0.358958	0.11004	1
SPINK2	0.358855	0.110149	1
MSRB3	-0.358606	0.110414	1
SNORA77	0.358554	0.11047	1
CCDC47	0.358417	0.110616	1
BAD	-0.358375	0.110661	1
MRPL53	-0.358286	0.110755	1
RBMXL2	-0.358253	0.110791	1
GYPB	0.358162	0.110888	1
MMP24	-0.358119	0.110934	1
MMP21	-0.358095	0.110959	1
JAM3	-0.358049	0.111009	1
RASSF8	-0.358001	0.111061	1
PIGP	-0.357776	0.111301	1
NDUFAF3	-0.357775	0.111302	1
OR6C75	-0.357759	0.111319	1
HK3	0.357757	0.111322	1
CHD3	0.357756	0.111323	1
DOK6	-0.357652	0.111434	1
ANKDD1A	-0.357516	0.11158	1
CALCOCO2	-0.357467	0.111633	1
COL19A1	0.357378	0.111728	1
DNAJC5	-0.357286	0.111827	1
TUBB1	0.357282	0.111831	1
KRT6B	0.357205	0.111914	1
CHMP6	-0.357174	0.111947	1
MYF5	-0.357094	0.112034	1
ZNF385A	0.357034	0.112098	1
PNPLA6	0.357019	0.112114	1
PRSS3	-0.357	0.112134	1
SLITRK3	-0.356998	0.112137	1
ZBTB10	-0.356975	0.112161	1
ARSF	-0.356936	0.112204	1
FOXL2	-0.356856	0.11229	1
LDHC	-0.356796	0.112355	1
DOC2B	0.356781	0.112371	1
VWA3A	-0.356707	0.112451	1
LINC00467	0.356684	0.112475	1
SLC9B1	0.356627	0.112537	1
HOXA4	-0.356596	0.11257	1
PTPMT1	-0.356578	0.11259	1
KRTAP6-3	-0.356458	0.11272	1
IDI2	0.356455	0.112723	1
EPN3	0.356436	0.112743	1
PDGFA	-0.35643	0.112749	1
HSD52	-0.356425	0.112755	1
FBXL19-AS1	0.356351	0.112835	1
DIS3	-0.356259	0.112935	1
GCSH	-0.356213	0.112985	1
PPIEL	-0.356158	0.113045	1
RBM15	0.356132	0.113073	1
KCNS1	-0.356125	0.11308	1
BAALCOS	-0.356097	0.113111	1
RNASEH2C	-0.355941	0.113279	1
FFAR1	0.35583	0.1134	1
MFSD11	0.355817	0.113415	1
NFYA	-0.355808	0.113424	1
CPA2	-0.355738	0.1135	1
SIGLECL1	-0.355701	0.11354	1
KRT86	0.355655	0.11359	1
SLC9B2	-0.355654	0.113592	1
C17orf102	-0.355628	0.113619	1
FAM138E	0.355585	0.113667	1
FAM153B	0.355562	0.113692	1
IGFBP6	-0.355546	0.113709	1
KIAA1456	-0.355534	0.113722	1
ZFYVE9	-0.355475	0.113786	1
TRPT1	-0.355415	0.113851	1
LHX9	-0.355381	0.113889	1
KCNK18	-0.355371	0.1139	1
LINC00961	-0.355362	0.11391	1
METTL12	-0.355362	0.11391	1
LILRA4	0.355351	0.113921	1
RNF26	-0.355335	0.113939	1
CRYL1	-0.355291	0.113986	1
SMIM5	0.35529	0.113988	1
CDRT15P1	-0.355196	0.11409	1
YAE1D1	-0.355188	0.114099	1
CRIP3	0.355129	0.114164	1
TRPM1	-0.355026	0.114275	1
CCNG2	-0.355026	0.114276	1
HES2	0.355013	0.11429	1
MYOC	-0.354998	0.114306	1
PEBP1	-0.354995	0.11431	1
ZDHHC11	-0.354969	0.114338	1
MROH9	0.354945	0.114364	1
LIPT1	-0.354922	0.114389	1
SLC35D1	0.354911	0.114402	1
CCDC70	-0.35483	0.11449	1
GDF3	-0.354751	0.114577	1
KRTAP5-2	-0.354632	0.114707	1
PRSS50	-0.354597	0.114745	1
HTR3E	0.354577	0.114767	1
HCCAT5	0.35457	0.114774	1
LRRC8D	0.354505	0.114846	1
RIOK3	0.354481	0.114872	1
CNP	-0.35441	0.11495	1
OR8A1	-0.354403	0.114958	1
TRPV5	-0.35432	0.115049	1
NHEJ1	-0.354246	0.11513	1
SLC25A43	-0.35419	0.115191	1
LAT	0.354136	0.11525	1
RBM34	0.354099	0.115292	1
PROZ	0.353952	0.115453	1
LINC00936	0.353919	0.11549	1
ZNF804A	0.353901	0.115509	1
GLT6D1	-0.353831	0.115587	1
MRGPRX4	-0.353737	0.11569	1
AC016629.8	-0.353556	0.115889	1
STAC	-0.353516	0.115934	1
FBXL13	-0.353476	0.115978	1
GUCY2F	0.353345	0.116123	1
KRT1	0.3533	0.116172	1
FOXR1	0.353295	0.116178	1
FRMPD2	-0.35318	0.116305	1
RSL1D1	-0.353131	0.11636	1
TNFAIP8	0.353114	0.116378	1
PCSK1	0.353073	0.116423	1
TMEM205	0.352949	0.116561	1
MYBPHL	0.352925	0.116587	1
TMEM53	0.352919	0.116594	1
AXL	-0.352854	0.116666	1
TNNI3	0.352766	0.116763	1
MRPL2	0.352758	0.116772	1
UBD	0.352568	0.116983	1
CYP19A1	0.352537	0.117018	1
GMFG	0.352525	0.117031	1
ASB5	0.352456	0.117107	1
SRGAP3	-0.352399	0.117171	1
ORMDL3	0.35239	0.117181	1
LINC00654	-0.352188	0.117406	1
SH3BP2	-0.352156	0.117441	1
MGP	-0.352139	0.11746	1
PVALB	0.352115	0.117488	1
MALL	-0.352023	0.117589	1
GPX6	-0.351988	0.117629	1
KLHL31	-0.351971	0.117647	1
POLR3K	0.351779	0.117861	1
C11orf68	-0.351749	0.117895	1
GRAMD1B	0.351608	0.118053	1
ARL6IP5	0.351592	0.118071	1
PIK3CG	0.351591	0.118072	1
HLA-F	0.351538	0.118132	1
COLQ	-0.351478	0.118199	1
C12orf77	0.351365	0.118325	1
DHDH	-0.351342	0.11835	1
ITPKC	-0.351341	0.118352	1
OMP	-0.351328	0.118366	1
PAX5	0.351242	0.118463	1
PRKACB	0.35118	0.118532	1
CLDN15	0.351168	0.118546	1
LYG1	-0.351155	0.11856	1
SPOCK1	-0.351074	0.118651	1
PADI2	0.350894	0.118853	1
SNORA46	0.350889	0.118859	1
RSPH3	0.350811	0.118946	1
ERAP2	0.35079	0.11897	1
CAPN15	0.350759	0.119005	1
MPP6	-0.350739	0.119028	1
SULT1C4	-0.350533	0.11926	1
KRTAP5-5	-0.350528	0.119265	1
CT55	-0.350399	0.11941	1
LINC01142	0.350375	0.119437	1
HES5	-0.350336	0.119481	1
DGKK	0.350323	0.119496	1
ARHGAP21	-0.350196	0.119639	1
ZBTB40	0.35018	0.119657	1
KRTAP7-1	0.350029	0.119828	1
WLS	0.349984	0.119878	1
TEX2	0.349963	0.119903	1
SETD7	-0.349951	0.119917	1
YWHAH	-0.349766	0.120125	1
OLR1	-0.349713	0.120185	1
CPNE5	0.349711	0.120187	1
RMI2	0.3497	0.1202	1
INO80B	-0.349682	0.12022	1
CLEC3B	-0.349666	0.120238	1
DGCR9	0.349625	0.120285	1
ZCCHC11	0.349608	0.120304	1
MAOA	-0.349489	0.12044	1
FOXF2	-0.349477	0.120453	1
ITK	0.349432	0.120504	1
PLCB2	0.3494	0.12054	1
DHRS11	-0.34928	0.120677	1
CACNA1F	-0.3492	0.120767	1
PTDSS2	-0.349117	0.120861	1
DIO3OS	-0.349098	0.120883	1
C7orf33	0.349024	0.120967	1
F2R	-0.349023	0.120968	1
WFDC13	-0.348974	0.121025	1
LOC389332	0.34897	0.121028	1
JAGN1	0.348958	0.121043	1
CLNK	0.348951	0.12105	1
ASXL3	-0.34894	0.121063	1
RHCG	0.348938	0.121065	1
RGS14	0.348844	0.121173	1
TRMT61A	-0.348831	0.121187	1
ZNF195	-0.348801	0.121222	1
AGAP2-AS1	-0.348707	0.121329	1
GAL3ST3	0.3487	0.121337	1
HMHA1	0.348644	0.121401	1
TLL2	0.348596	0.121455	1
ZNF138	-0.34857	0.121485	1
EIF5	-0.348511	0.121553	1
SLC18B1	0.348482	0.121585	1
C20orf166	0.348391	0.12169	1
C12orf10	-0.34826	0.12184	1
TCF7	0.348222	0.121882	1
DCAF12L2	-0.348212	0.121894	1
MRPL50	0.348185	0.121925	1
CYTH4	0.348181	0.121929	1
BLNK	0.348142	0.121974	1
TSIX	0.348127	0.121991	1
WFDC3	-0.348121	0.121998	1
ZNF512B	-0.34811	0.12201	1
DPEP2	0.348105	0.122016	1
SLC9A5	0.348105	0.122017	1
ISX	0.348061	0.122066	1
PRPH2	-0.347999	0.122137	1
C3orf38	0.347945	0.1222	1
DPF2	-0.347805	0.122361	1
FAM138D	-0.347782	0.122386	1
LINC00474	0.347779	0.12239	1
TMEM5	-0.347693	0.122488	1
ART1	-0.34765	0.122539	1
IGBP1	-0.34764	0.122549	1
SLC22A11	-0.347536	0.12267	1
NR0B2	-0.347514	0.122695	1
SETD6	-0.347513	0.122696	1
DCAF4L2	-0.34751	0.122699	1
GPRIN3	0.347375	0.122855	1
KRT83	0.347363	0.122868	1
MT1H	-0.347347	0.122886	1
GOT1	-0.347342	0.122893	1
FRG1B	0.347243	0.123006	1
LINC00167	0.34718	0.123079	1
LINC00696	-0.347163	0.123098	1
TUBA3D	0.347123	0.123144	1
PSMD6	-0.346998	0.123289	1
SGK3	-0.346778	0.123543	1
RMRP	0.346774	0.123547	1
GCG	-0.346705	0.123627	1
KIAA1324L	-0.346499	0.123865	1
FRMD6	-0.346492	0.123873	1
APOBR	0.346478	0.123889	1
SPACA3	-0.34647	0.123899	1
DNAJC11	0.34642	0.123956	1
LY6K	-0.346347	0.124041	1
APOA1	-0.346235	0.124171	1
RBM6	0.34622	0.124188	1
ANP32D	0.346216	0.124193	1
GRIK1-AS1	-0.346216	0.124193	1
C22orf29	-0.34621	0.1242	1
RHBDL2	0.346173	0.124243	1
XKR7	-0.346001	0.124443	1
CD5	0.345934	0.12452	1
TCF20	0.345865	0.1246	1
BCL11B	0.345628	0.124876	1
OR1N2	-0.345623	0.124882	1
OPLAH	-0.345535	0.124985	1
RP11-10N16.2	0.345502	0.125023	1
LAMP3	0.345496	0.12503	1
YPEL1	-0.345439	0.125096	1
LINC00905	0.345409	0.125131	1
GALNT5	-0.345406	0.125134	1
PLEKHD1	0.345261	0.125304	1
TEX30	-0.345255	0.125311	1
RP1L1	0.34518	0.125399	1
SPHK1	-0.344987	0.125624	1
RNF212	-0.344864	0.125767	1
RNF222	0.344842	0.125793	1
VWC2	-0.344804	0.125838	1
SNHG1	-0.344777	0.12587	1
C9orf91	0.344776	0.125871	1
EN1	-0.344725	0.125931	1
RARRES1	0.344664	0.126002	1
ACSL1	-0.344591	0.126087	1
TEX40	-0.344587	0.126092	1
MIRLET7BHG	-0.344574	0.126107	1
PHIP	0.344557	0.126128	1
FLT1	-0.344532	0.126156	1
PNPO	-0.344472	0.126226	1
FAM74A3	0.344449	0.126254	1
MED16	-0.344364	0.126353	1
TCEAL7	-0.344344	0.126377	1
CDKN2AIPNL	0.344336	0.126386	1
AGO2	-0.344297	0.126433	1
WDPCP	-0.344293	0.126438	1
GAP43	-0.344247	0.126491	1
COMMD7	-0.344122	0.126638	1
IFNW1	0.344083	0.126684	1
ZNF788	-0.343966	0.126821	1
OR2G6	-0.343855	0.126952	1
CSRP3	-0.343773	0.127049	1
EPGN	-0.343769	0.127053	1
ZNF735	-0.343749	0.127077	1
FAM173A	0.343715	0.127117	1
CCDC87	-0.343634	0.127213	1
TFB2M	0.343581	0.127275	1
UNC119B	-0.343573	0.127285	1
GPC5	-0.34352	0.127347	1
OR13C2	0.343507	0.127363	1
GNG5	0.343468	0.127409	1
HOXC5	0.343453	0.127427	1
SLC13A3	-0.343439	0.127443	1
RESP18	0.343416	0.127471	1
CDC40	0.343348	0.12755	1
RUSC2	-0.343346	0.127553	1
SLC10A2	-0.343342	0.127557	1
PDE6A	-0.34326	0.127654	1
SMOC1	0.343203	0.127722	1
VAT1	-0.343189	0.127739	1
MARCH4	-0.343138	0.127799	1
YAP1	-0.343027	0.127931	1
CD83	0.342976	0.127991	1
NKG7	0.342974	0.127993	1
IGF2-AS	-0.342973	0.127994	1
AADAT	-0.34272	0.128294	1
ARHGEF1	0.342678	0.128344	1
OGDHL	-0.342666	0.128359	1
DEFA6	-0.342643	0.128385	1
QRICH2	-0.342607	0.128429	1
EML4	0.342408	0.128665	1
FAM66C	0.342408	0.128665	1
C1QTNF8	-0.342398	0.128677	1
LINGO2	0.342377	0.128701	1
GPR3	0.342347	0.128738	1
ARMS2	0.342162	0.128958	1
DEF6	0.342058	0.129082	1
LSM6	0.342037	0.129106	1
TARBP2	0.342007	0.129142	1
CYP2F1	-0.341982	0.129172	1
AIFM3	-0.341975	0.12918	1
SLC35A1	0.34195	0.12921	1
LRRC16B	-0.341817	0.129369	1
LINC01184	0.341801	0.129388	1
LCN9	-0.341729	0.129474	1
TNFSF9	0.34171	0.129497	1
MAT2B	0.341684	0.129528	1
ST8SIA5	-0.341624	0.1296	1
ZNF804B	-0.341596	0.129633	1
NALCN	-0.341497	0.129751	1
STXBP5L	-0.341469	0.129784	1
LIX1	0.34144	0.129819	1
NUFIP1	-0.34139	0.129879	1
FAM177A1	-0.341369	0.129905	1
GPX1	-0.34131	0.129975	1
IFFO2	-0.34123	0.130071	1
TCF7L2	-0.341222	0.130081	1
AIG1	-0.341162	0.130153	1
ZNF407	0.341132	0.130189	1
OIT3	0.341131	0.130189	1
LCE2D	-0.341014	0.13033	1
CACNG2	0.340969	0.130384	1
OR1S1	-0.340963	0.130392	1
ZNF484	0.340958	0.130397	1
TARBP1	0.34083	0.130551	1
CD6	0.340828	0.130554	1
CPA3	-0.340775	0.130617	1
BPTF	0.340749	0.130648	1
R3HCC1L	0.340749	0.130648	1
EMILIN3	-0.340662	0.130753	1
APOH	-0.340645	0.130773	1
DSG1	-0.340624	0.130799	1
CCDC135	-0.340596	0.130833	1
TBC1D29	0.340508	0.130938	1
LYSMD1	0.340502	0.130945	1
MYF6	-0.340502	0.130945	1
FHL3	-0.340481	0.130971	1
CCK	-0.34047	0.130984	1
TVP23A	0.34044	0.13102	1
EEF2K	-0.340405	0.131062	1
HAPLN4	-0.340355	0.131122	1
VWA7	-0.340345	0.131135	1
GPHN	-0.34022	0.131285	1
SPIRE1	-0.340195	0.131316	1
GPR173	-0.340162	0.131355	1
NCF4	0.340105	0.131424	1
PODNL1	-0.340084	0.13145	1
TMEM43	-0.340074	0.131462	1
CYB561A3	0.340024	0.131523	1
ZNF626	-0.339978	0.131577	1
ELK1	0.339951	0.13161	1
DKK3	-0.339866	0.131713	1
HLA-C	0.339847	0.131736	1
ADPGK	0.339842	0.131742	1
ARG1	0.3398	0.131792	1
BOP1	-0.339776	0.131821	1
TMEM176A	0.33972	0.131889	1
KRTAP27-1	0.339709	0.131903	1
MILR1	0.339695	0.13192	1
KIFAP3	-0.339645	0.131981	1
TMEM60	-0.339412	0.132263	1
HBZ	-0.339383	0.132298	1
ABCA17P	-0.339373	0.13231	1
RINT1	0.339353	0.132335	1
UBE2QL1	-0.339316	0.13238	1
GRXCR1	0.33931	0.132387	1
RGS18	0.339259	0.132449	1
PPP1R10	-0.339232	0.132481	1
SORCS3	-0.339224	0.132491	1
RALBP1	0.339212	0.132506	1
TRIO	-0.339184	0.132539	1
TACO1	0.33914	0.132593	1
ECI1	-0.339099	0.132643	1
TMEM237	-0.339051	0.132701	1
POM121L2	0.33902	0.132739	1
ZNF831	0.339003	0.132759	1
COCH	0.338901	0.132884	1
PLEK	0.33875	0.133067	1
CELA2B	-0.338741	0.133079	1
MIR155HG	0.338675	0.133159	1
RPS6KA1	0.338587	0.133266	1
PIP4K2B	-0.338572	0.133284	1
RNASEL	0.338564	0.133294	1
ATG7	-0.338484	0.133392	1
ADPRH	0.338457	0.133425	1
TCP10	-0.338439	0.133447	1
TMEM31	-0.338432	0.133456	1
LINC00657	-0.338426	0.133462	1
WIPF3	-0.338417	0.133473	1
ABHD2	-0.33841	0.133482	1
EP300	0.3384	0.133494	1
TGFB3	-0.33836	0.133544	1
NCOA4	0.33834	0.133567	1
TSR1	0.338287	0.133632	1
OR5M8	-0.337945	0.13405	1
WDR86	-0.337862	0.134152	1
MCF2	0.33786	0.134155	1
POU2F2	0.33784	0.134179	1
CPN2	-0.337792	0.134238	1
POU6F2	-0.337721	0.134325	1
OR12D2	0.337591	0.134485	1
SMCO4	-0.337515	0.134578	1
SCN10A	0.33751	0.134584	1
ZFP90	0.337309	0.134831	1
GALNT15	-0.337271	0.134877	1
MRPS5	0.337249	0.134904	1
C1GALT1	0.337084	0.135108	1
TMEM182	0.337003	0.135208	1
AMER2	-0.336936	0.135291	1
COLEC10	-0.336919	0.13531	1
RAD51C	0.33677	0.135495	1
C1orf162	0.336737	0.135536	1
CEACAM3	0.336714	0.135564	1
PDLIM4	-0.336643	0.135652	1
PIP5KL1	0.33659	0.135718	1
TRAPPC1	0.336558	0.135757	1
ARRDC5	0.336555	0.13576	1
C21orf54	0.336395	0.135957	1
DIRAS2	0.336318	0.136053	1
[truncated: 17,521 more rows]

## Sheet: GSEA
Supplementary Table 5
Gene Set Enrichment Analyses of gene expression vs B cell abundance correlation in HER2-high DCIS, validation dataset (bulk)
Pathway	pval	padj	log2err	ES	NES	size	Leading Edge Genes
HALLMARK_ALLOGRAFT_REJECTION	3.50717e-24	1.75358e-22	1.27091	0.536956	3.04533	195	CXCL13, PTPN6, HLA-DOB, MAP4K1, LTB, IRF8, LY86, CD74, RPL39, CCL19, PRKCB, LCK, IL4R, HLA-DMB, CSK, PTPRC, CD3D, PRF1, IL2RG, CD28, ITGAL, SIT1, HLA-DOA, CD40LG, GZMB, HLA-DRA, TRAT1, LY75, HLA-DMA, JAK2, HCLS1, CD3G, IL2RA, KRT1, ITK, NCF4, IL15, IL2RB, CD247, IL16, ZAP70, SPI1, CD3E, CFP, CD96, CCL7, IL2, ITGB2, TNF, GZMA, HLA-G, GPR65, IL27RA, ST8SIA4, TLR6, FCGR2B, IL12RB1, CTSS, CD79A, GALN…
HALLMARK_INTERFERON_GAMMA_RESPONSE	1.40003e-11	3.50007e-10	0.875325	0.411831	2.34256	196	BANK1, SP110, PTPN6, CFB, CIITA, GPR18, IRF8, CD74, IL4R, BTG1, HLA-DMA, ITGB7, IL10RA, HLA-DRB1, JAK2, IRF5, NLRC5, IL15, DHX58, IL2RB, P2RY14, ADAR, TRIM14, PDE4B, VCAM1, CCL7, PSMB8, CD69, RNF213, GZMA, LYSMD2, HLA-G, ST8SIA4, IL18BP, RAPGEF6, PSMB9, STAT4, PSMB10, ISG20, TNFAIP3, RTP4, SELP, CD38, HERC6, VAMP8, CD40, CSF2RB, TAPBP, CD86, NCOA3, BST2, HLA-B, SAMD9L, MVP, EPSTI1, PTPN2, KLRK1, …
HALLMARK_INTERFERON_ALPHA_RESPONSE	4.81549e-06	6.01937e-05	0.610527	0.412745	2.10671	95	SP110, SELL, CD74, SAMD9, IL4R, UBA7, LAMP3, HLA-C, IL15, DHX58, ADAR, TRIM14, PARP9, PSMB8, NUB1, PSMB9, ISG20, RTP4, HERC6, BST2, SAMD9L, EPSTI1, CD47, CASP1, IFI44, TRAFD1, B2M, IFITM1, IRF9, TAP1, TDRD7, IFI27, IFI44L, IRF7, IFI30, MX1, TMEM140, PARP12, TRIM5, STAT2, IFIH1, IFITM2, ELF1, SLC25A28, IFIT2, LGALS3BP
HALLMARK_KRAS_SIGNALING_UP	0.000612175	0.00612175	0.477271	0.279856	1.59067	192	GABRA3, CD37, ADAM8, DOCK2, MAP4K1, CFB, IRF8, ST6GAL1, CXCR4, LAPTM5, IL2RG, TPH1, IL10RA, ADAMDEC1, MAP3K1, KCNN4, TMEM176B, RABGAP1L, MMD, ARG1, TMEM176A, LAT2, IL7R, BIRC3, GLRX, PEG3, PSMB8, ITGB2, SPP1, TRAF1, FGF9, CTSS, TNNT2, LCP1, IL33, SNAP91, ETS1, TNFAIP3, TSPAN1, SATB1, TSPAN7, NGF, SERPINA3, WDR33, MMP9, AMMECR1, LIF, C3AR1, FUCA1, CBR4, TSPAN13, SOX9, SDCCAG8, CSF2RA, HOXD11, SLPI…
HALLMARK_APICAL_SURFACE	0.0530786	0.160137	0.287857	0.340624	1.45074	43	MAL, IL2RG, AKAP7, RHCG, IL2RB, ATP6V0A4, SULF2, LYN, B4GALT1, MDGA1, APP, GSTM3, THY1, EFNA5, ADAM10, CROCC, GATA3, SLC22A12
HALLMARK_COMPLEMENT	0.00508585	0.0363275	0.407018	0.253189	1.44112	197	CR2, CR1, PFN1, CFB, CDK5R1, APOBEC3F, LCK, S100A13, CD40LG, GZMB, HPCAL4, JAK2, SPOCK2, GNGT2, PIK3CG, ERAP2, PLEK, GZMK, ATOX1, RASGRP1, DOCK10, CXCL1, GZMA, C3, F5, APOC1, CTSS, PSMB9, WAS, LYN, TNFAIP3, FYN, S100A9, CTSH, LTF, SERPINA1, KCNIP2, DGKG, C1QC, CTSD, LCP2, CASP1, C4BPB, CCL5, PRKCD, ITGAM, CTSC, DYRK2, F3, RNF4, CTSO, PLA2G7, GNB4, GNG2
HALLMARK_IL6_JAK_STAT3_SIGNALING	0.0438795	0.146265	0.321776	0.280631	1.40229	87	CXCL13, PLA2G2A, LTB, IL4R, IL2RG, IL2RA, ITGA4, CCL7, CXCL1, TNF, IL12RB1, IL10RB, IL3RA, TGFB1, CD38, CSF2RB, DNTT, CD14, PTPN2, CSF2RA, IRF9, CXCL9, IFNGR1, IL18R1, TNFRSF1B, GRB2, MAP3K8, IL1R1, INHBE, PTPN1, TYK2, PIK3R5, MYD88, STAT2
HALLMARK_IL2_STAT5_SIGNALING	0.0188809	0.0885966	0.352488	0.240466	1.36522	194	CD79B, CD48, SELL, S100A1, LTB, IRF8, IL4R, ITGAE, AGER, CDC42SE2, CCR4, ICOS, IL10RA, MUC1, IL2RA, RABGAP1L, WLS, CD83, COCH, IL2RB, PTRH2, ADAM19, ENO3, IKZF2, SPP1, PUS1, GPR65, TGM2, TIAM1, TRAF1, EOMES, SYNGR2, IL3RA, CTSZ, DCPS, SELP, TLR7, RHOH, LIF, CD86, NCOA3, CTLA4, FLT3LG, SNX14, ECM1, MYO1C
HALLMARK_INFLAMMATORY_RESPONSE	0.0194912	0.0885966	0.352488	0.234944	1.33727	197	CD48, SELL, CCR7, LCK, IL4R, CYBB, IRAK2, IL10RA, APLNR, GPR183, NPFFR2, LAMP3, TNFSF9, IL15, LPAR1, IL2RB, OPRK1, IL7R, RASGRP1, GPR132, PDE4B, LTA, CCL7, CD69, ATP2B1, ICAM4, SLAMF1, P2RX7, SLC11A2, TNFSF15, LYN, MEP1A, RTP4, CD40, LIF, TAPBP, C3AR1, CD14, BST2, SEMA4D, TLR1, LCP2, KCNA3, CCL5, RGS1, RNF144B, NDP, CD82, CD70, IFITM1, SLC1A2, F3, CXCL9, IL18R1, NOD2
HALLMARK_REACTIVE_OXYGEN_SPECIES_PATHWAY	0.329167	0.548611	0.105521	0.241475	1.05706	47	IPCEF1, CDKN2D, ATOX1, GLRX, HHEX, LAMTOR5, STK25, NDUFS2, GLRX2, MPO, SCAF4, NQO1, PRDX2, SBNO2
HALLMARK_PROTEIN_SECRETION	0.460352	0.719301	0.0888945	0.196355	1.00222	95	STX7, COG2, TOM1L1, NAPG, VAMP4, SEC22B, SCAMP3, ARFGEF2, LMAN1, BET1, AP2S1, PPT1, COPB2, CLTA, CLN5, GALC, ARF1, ANP32E, CTSC, COPB1, VPS4B, GOSR2, SCRN1, TSG101, ATP6V1B1, ERGIC3, ADAM10, CLTC, COPE, KRT18, VPS45, TSPAN8
HALLMARK_P53_PATHWAY	0.586698	0.817717	0.0797706	0.167794	0.953724	192	CDK5R1, RPS12, RHBDF2, CYFIP2, BTG1, PPM1D, IER5, DGKA, SLC35D1, DEF6, TNFSF9, RAD51C, MAPKAPK3, ADA, RRP8, GPX2, SLC7A11, TP53, HINT1, LDHB, SESN1, GM2A, TGFB1, APP, VAMP8, LIF, TM7SF3, PITPNC1, ABAT, FUCA1, POM121, ITGB4, CTSD, ERCC5, CASP1, RB1, TRAFD1, DDIT4, ZNF365, CD82, CCND3
HALLMARK_PI3K_AKT_MTOR_SIGNALING	0.572707	0.817717	0.077884	0.184012	0.944009	104	DAPP1, PFN1, CXCR4, PRKCB, LCK, IL2RG, RPS6KA1, IRAK4, SLA, CAMK4, TIAM1, IL4, NGF, VAV3, NCK1, ARF1, PIKFYVE, NFKBIB, CAB39, MAPK9, ACTR2, ARPC3, GRB2, TSC2, TRAF2, MAP3K7, CLTC, ITPR2, MYD88, STAT2, ATF1, E2F1, PITX2, PPP2R1B, FGF22, YWHAB, SMAD2
HALLMARK_SPERMATOGENESIS	0.635556	0.817717	0.0721798	0.171648	0.921423	133	COIL, DDX4, ACTL7B, THEG, TULP2, TNNI3, HOXB1, TNP1, HSPA2, TKTL1, CAMK4, MLLT10, ODF1, IL12RB2, DNAJB8, DMRT1, PCSK4, SNAP91, SLC2A5, SLC12A2, STRBP, MTOR, CHRM4, CDKN3, SYCP1, ELOVL3, GSTM3, IL13RA2, HTR5A, GFI1, ZNRF4, CHFR, PIAS2, ACE, PHF7, PGS1, OAZ3, TOPBP1
HALLMARK_OXIDATIVE_PHOSPHORYLATION	0.700696	0.854507	0.0694481	0.161136	0.907096	184	UQCRC1, UQCRC2, MTRF1, COX7A2, UQCRQ, SLC25A20, SURF1, MAOB, ATP6V0B, LDHB, TCIRG1, SLC25A3, NDUFB2, PDHB, TIMM17A, OAT, ATP6AP1, BCKDHA, AIFM1, MTRR, ACADSB, NDUFS2, COX7C, PDHX, ATP6V0C, FH, COX17, PMPCA, NDUFS3, UQCRH, MDH2, ACAA2, SDHC, OGDH, NDUFS1, NDUFB3, IDH2, COX11, COX6C, SLC25A5, HCCS, VDAC1, COX6A1, UQCRFS1, TOMM22, COX7A2L, RHOT1, MRPL35, NDUFAB1, ATP6V0E1, RHOT2, ALAS1, LDHA, MDH1, …
HALLMARK_DNA_REPAIR	0.782313	0.931325	0.0629395	0.161847	0.880351	146	POLR2A, SUPT4H1, HCLS1, POLR3GL, TARBP2, ADA, PDE4B, SURF1, TP53, BCAP31, PDE6G, ERCC8, NME1, RBX1, UPF3B, SNAPC4, POM121, NT5C3A, VPS37D, COX17, ERCC5, GMPR2, BCAM, MPG, NT5C, CANT1, GTF2H5, GUK1
HALLMARK_G2M_CHECKPOINT	0.839243	0.953686	0.0615707	0.150664	0.853016	190	HUS1, SRSF2, MCM5, PAFAH1B1, SS18, HMGA1, CDC7, XPO1, MARCKS, LBR, SYNCRIP, KPNA2, TGFB1, MTF2, EGF, DR1, SLC12A2, CDKN3, TACC3, SNRPD1, HNRNPU, AURKB, ILF3, KIF5B, TRAIP, E2F2, MCM3, CUL5, ESPL1, CENPF, ODF2, SRSF1, EFNA5, RAD23B, TNPO2, HOXC10, CDC25B, SRSF10, HIRA, DTYMK, EXO1, CHEK1, E2F1, ORC5, CCNB2, NUSAP1, PTTG1, KIF20B, NEK2, NUP50, FBXO5, SMC1A, MCM2, HMMR, SMC2, UCK2, CDC27, BUB1, NDC8…
HALLMARK_E2F_TARGETS	0.910843	0.990047	0.0585938	0.142016	0.805437	195	HUS1, PPM1D, SRSF2, MCM5, NAA38, RAD51C, HMGA1, XPO1, TP53, LUC7L3, LBR, MCM7, SYNCRIP, KPNA2, NME1, PRPS1, NCAPD2, TIMELESS, DCLRE1B, EED, DCK, CDKN3, TACC3, AURKB, UNG, HELLS, ILF3, RAN, DCTPP1, ANP32E, RAD50, CENPM, ING3, MCM3, BUB1B, ESPL1, SRSF1, TBRG4, CDC25B, USP1, PSIP1, RPA1, DNMT1, SNRPB, CHEK1
HALLMARK_HEME_METABOLISM	0.973494	1	0.0554793	0.129145	0.731953	193	RBM38, GYPB, RIOK3, NCOA4, SLC7A11, C3, ANK1, ICAM4, RAP1GAP, SLC11A2, NFE2, CROCCP2, FECH, EZH1, EPB41, TNRC6B, PDZK1IP1, BCAM, VEZF1, CCND3, ERMAP, RBM5, E2F2, KEL, MKRN1, KHNYN, PRDX2, MINPP1, ALAD, PPOX, HDGF, SNCA, P4HA2, BTG2, SLC6A8, ACP5, KDM7A, DCUN1D1, CIR1, SMOX, CCDC28A, TYR, GAPVD1, AHSP, SELENBP1, TFRC, CTNS, HTRA2, ELL2, ACSL6, FBXO34, ALDH6A1, ADD2, SIDT2, SPTA1, PSMD9, RNF123, US…
HALLMARK_MYC_TARGETS_V1	1	1	0.0383206	-0.119509	-0.655928	193	SRM, EIF2S1, PSMB3, SSB, PA2G4, RSL1D1, PRPF31, ORC2, RPL6, HNRNPA1, ABCE1, IFRD1, FBL, SRSF7, EIF2S2, EIF3B, HNRNPD, HSPD1, NOP56, UBA2, RPL18, PRDX4, MRPL23, RPS5, POLE3, HNRNPA3, NOLC1, CUL1, SNRPD2, EIF1AX, RRP9, SMARCC1, PSMC6, NOP16, G3BP1, PSMA7, PHB2, HPRT1, AP3S1, IMPDH2, EIF4E, ODC1, RPLP0, SNRPA, MCM6, CDK2, VDAC3, SNRPB2, CCT5, PABPC4, MAD2L1, RPL22, PCBP1, TRIM28, CYC1, HSPE1, NHP2, …
HALLMARK_PEROXISOME	0.982079	1	0.041488	-0.134881	-0.670616	103	SLC25A4, FABP6, YWHAH, ACSL1, PRDX5, BCL10, TTR, CADM1, ECI2, CAT, PEX11A, CLN6, RXRG, HSD17B11, SULT2B1, SEMA3C, SMARCC1, ITGB1BP1, CACNA1B, CRABP1, EPHX2, PEX5, SLC27A2, ERCC1, CTBP1, DHRS3, NUDT19, ACAA1, PRDX1, SIAH1, ACSL4
HALLMARK_MITOTIC_SPINDLE	0.975694	1	0.0403295	-0.135851	-0.747526	197	DOCK4, HOOK3, PALLD, FGD4, SPTBN1, MAP3K11, BCAR1, MID1, CTTN, ARHGEF12, KIFAP3, TRIO, CLASP1, KIF1B, GSN, OPHN1, ARHGAP10, DST, BIN1, VCL, CDC42EP2, RAB3GAP1, FLNB, CENPJ, ALS2, PXN, PDLIM5, NET1, BCR, APC, PKD2, ABL1, TBCD, PCM1, CYTH2, WASF1, MARK4, KLC1, HDAC6, DYNC1H1, CLIP1, MYO1E, CEP57, WASF2, ACTN4, MAP1S
HALLMARK_PANCREAS_BETA_CELLS	0.860335	0.955928	0.0492918	-0.182829	-0.754479	40	GCK, GCG, MAFB, PDX1, STXBP1, INS, ELP4, PAK3
HALLMARK_ANDROGEN_RESPONSE	0.821942	0.953686	0.0497903	-0.166152	-0.815452	97	BMPR1B, PA2G4, ZBTB10, ABHD2, SLC38A2, ABCC4, KLK2, CENPN, AKAP12, PTPN21, TMPRSS2, PDLIM5, ACTN1, ADRM1, LIFR, HPGD, CDC14B, INSIG1, CAMKK2, ZMIZ1, NDRG1, ITGAV, MAF, ARID5B, MERTK, TSC22D1, IQGAP2
HALLMARK_MYC_TARGETS_V2	0.641791	0.817717	0.063079	-0.205389	-0.908381	57	SRM, MRTO4, WDR74, PPAN, PA2G4, PPRC1, SLC19A1, HSPD1, NOP56, MAP3K6, MPHOSPH10, NOLC1, NDUFAF4, RRP9, PLK4, NOP16, SUPV3L1, WDR43, UTP20
HALLMARK_APICAL_JUNCTION	0.654174	0.817717	0.057853	-0.168316	-0.923809	193	PARVA, ACTN2, PLCG1, SRC, ACTN3, LAMA3, JAM3, YWHAH, PARD6G, GTF2F1, FLNC, DMP1, COL17A1, SLIT2, CADM2, SLC30A3, LAYN, ADRA1B, VCL, NEXN, GNAI1, TRO, SPEG, ITGA2, CD274, ACTA1, CLDN19, CLDN14, CD34, HADH, RSU1, NRAP, GAMT, ACTN1, ACTC1, CRB3, MDK, CERCAM, AMIGO2, CLDN8, SGCE, PTK2, THBS3, INSIG1, MPZL2, MMP2, PDZD3, CD99, ITGA9, ADAMTS5, MVD, ACTN4, KRT31, STX4, COL16A1, RRAS, MYL9, TJP1, PTEN, P…
HALLMARK_GLYCOLYSIS	0.612847	0.817717	0.0618406	-0.169932	-0.935057	197	PFKFB1, MET, CHST12, EXT2, P4HA1, NANP, LDHC, LHX9, GOT1, PGAM2, STC2, ME1, EGLN3, GAL3ST1, PHKA2, PAXIP1, CAPN5, EXT1, B4GALT2, ABCB6, VEGFA, STC1, FAM162A, NDUFV3, ALDH7A1, VLDLR, GMPPB, NASP, GPC3, PPFIA4, DPYSL4, ANG, UGP2, CLN6, GUSB, GPR87, MXI1, STMN1, DCN, PPP2CB, PLOD1, PYGB, ALDOB, DEPDC1, AK3, LCT, FUT8, TGFA, GNPDA1, CHST1, PLOD2, MERTK
HALLMARK_ESTROGEN_RESPONSE_LATE	0.591141	0.817717	0.0626618	-0.171533	-0.945408	195	ITPK1, CYP26B1, ASCL1, GLA, AFF1, IGSF1, GPER1, TPSAB1, ABHD2, CA2, KLF4, SLC2A8, PGR, ALDH3A2, ARL3, UNC13B, PLAC1, PDZK1, LSR, EMP2, NXT1, CALCR, FLNB, DYNLT3, ZFP36, CAV1, KRT13, CHST8, MDK, HMGCS2, IMPA2, PDLIM3, HSPA4L, FOXC1, ID2, MAPT, NPY1R, ADD3, CA12, FOS, PTGER3, SLC7A5, PAPSS2, SULT2B1, PRSS23, PPIF, PLK4, BLVRB, HPRT1, DCXR, NRIP1, NAB2, KLK10, ETFB, NMU, UGDH, SLC27A2, METTL3, SOX3,…
HALLMARK_KRAS_SIGNALING_DN	0.483649	0.732801	0.0730744	-0.180738	-0.988611	192	TG, DCC, EPHA5, KCNMB1, SLC25A23, BMPR1B, RIBC2, IRS4, SHOX2, CPA2, CACNA1F, YPEL1, NR6A1, ZBTB16, CHRNG, SOX10, KCNE2, DLK2, TGFB2, RYR1, CLDN16, SLC30A3, HTR1B, UPK3B, COPZ2, AKR1B10, TCF7L1, TFCP2L1, KRT13, LFNG, NUDT11, GAMT, ALOX12B, PAX3, ACTC1, P2RY4, SLC5A5, CDH16, CLPS, CLDN8, P2RX6, GPR19, KRT5, ARHGDIG, NPY4R, CDKAL1, BARD1, SPTBN2, SNN, CNTFR, FGGY, ZNF112, KRT15, PDK2, YBX2, IL12B, S…
HALLMARK_TGF_BETA_SIGNALING	0.385338	0.621513	0.0899861	-0.240256	-1.04236	53	WWTR1, PPP1R15A, KLF10, SPTBN1, FNTA, ID1, CDKN1C, BMP2, LTBP2, APC, ID2, BMPR2, ID3, BMPR1A, LEFTY2, ACVR1, SMAD6
HALLMARK_BILE_ACID_METABOLISM	0.319188	0.548611	0.0999277	-0.210196	-1.05693	112	ALDH8A1, PEX1, CYP7A1, NR0B2, APOA1, ACSL1, PHYH, AMACR, PRDX5, CROT, HSD17B6, PNPLA8, TTR, CYP7B1, TFCP2L1, NEDD4, BMP6, AKR1D1, NR1H4, HSD3B1, CAT, PEX11A, RXRG, PEX12, CYP46A1, HSD17B11, ABCA6, SULT2B1
HALLMARK_ESTROGEN_RESPONSE_EARLY	0.29983	0.53541	0.0988903	-0.195383	-1.07237	193	ITPK1, CYP26B1, TSKU, OLFML3, GLA, KLF10, AFF1, ELOVL2, MPPED2, ABHD2, STC2, KLF4, PGR, DLC1, GAB2, ADCY1, ARL3, PDZK1, PODXL, GFRA1, ABLIM1, NXT1, CALCR, SVIL, ADCY9, LRIG1, FLNB, DYNLT3, KRT13, SYBU, TTC39A, GJA1, IGF1R, MED13L, PDLIM3, FOXC1, PEX11A, MAPT, NPY1R, ADD3, CA12, FOS, RHOBTB3, SLC7A5, PAPSS2, SULT2B1, PRSS23, MREG, TIPARP, PPIF, BLVRB, KRT15, MAST4, NRIP1, KLK10, INHBB, SLC27A2, SO…
HALLMARK_TNFA_SIGNALING_VIA_NFKB	0.222222	0.411523	0.119348	-0.204176	-1.12355	198	FOSL1, GADD45B, SPSB1, PPP1R15A, TRIP10, CLCF1, KLF10, NINJ1, TNFAIP6, F2RL1, ZBTB10, OLR1, SPHK1, PANX1, RELA, TUBB2A, PTX3, KLF4, ICOSLG, PHLDA1, SDC4, IL15RA, NAMPT, KLF9, EIF1, BCL6, CSF2, IL1A, GADD45A, VEGFA, ZFP36, HBEGF, PDLIM5, BMP2, DENND5A, DUSP5, GFPT2, CXCL11, CDKN1A, CEBPD, YRDC, DRAM1, MCL1, ID2, FOS, CCL2, RNF19B, SNN, ATF3, CCNL1, TIPARP, SQSTM1, ETS2, NFIL3, GCH1, IL12B, NFKB1, …
HALLMARK_ADIPOGENESIS	0.192708	0.370593	0.129443	-0.209487	-1.14346	191	ACADL, CMBL, LTC4S, UBC, GBE1, MTCH2, DGAT1, CDKN2C, PHLDB1, RTN3, ESRRA, CCNG2, GPHN, HIBCH, SOWAHC, PHYH, ME1, VEGFB, BCL6, GPX4, SSPN, MYLK, FZD4, GADD45A, CD151, TKT, ALDH2, NDUFB7, APLP2, HADH, SLC19A1, MGST3, GRPEL1, CD302, COX8A, LIFR, OMD, REEP5, CAT, CYP4B1, PTGER3, NDUFA5, ACADM, G3BP2, ACADS, PREB, ADIPOR2, COQ3, GPD2, DHRS7, ATP1B3, LAMA4, EPHX2, ETFB, FABP4, FAH, PPARG, PEMT, PFKFB3,…
HALLMARK_UV_RESPONSE_UP	0.173214	0.346429	0.1396	-0.218589	-1.15678	152	FMO1, DGAT1, SLC25A4, CTSV, SHOX2, CNP, MAOA, EIF5, AGO2, CCK, CEBPG, CA2, CLTB, MARK2, PARP2, CHRNA5, FGF18, HMOX1, MSX1, CYP1A1, CCNE1, STARD3, CDKN1C, BMP2, GRPEL1, PRKACA, ONECUT1, PDLIM3, CHKA, FOS, EPHX1, PDAP1, PPAT, DNAJB1, MRPL23, POLE3, SPR, ATF3, NPTX2, RPN1, PPIF, STIP1, SQSTM1, TYRO3, GLS, GCH1, CDC34, CDO1, NXF1, KLHDC3, IRF1, LHX2, TCHH, CDK2, GRINA
HALLMARK_MTORC1_SIGNALING	0.143101	0.298126	0.151149	-0.213753	-1.1781	195	MTHFD2L, GLA, DDIT3, PPP1R15A, GBE1, TM7SF2, P4HA1, GOT1, NUFIP1, GPI, USO1, ME1, NAMPT, FKBP2, HSP90B1, EGLN3, PSMD13, TXNRD1, PSAT1, IGFBP5, STC1, VLDLR, ATP2A2, PSMG1, IFRD1, CDKN1A, EIF2S2, TBK1, HSPD1, ATP6V1D, SERPINH1, PSPH, ADD3, PDAP1, SLC7A5, INSIG1, SC5D, RRP9, RPN1, ADIPOR2, SQLE, STIP1, PSMC6, SQSTM1, NFIL3, TOMM40, HPRT1, SRD5A1, PLOD2, EBP, MLLT11, POLR3G, SYTL2
HALLMARK_APOPTOSIS	0.113924	0.247661	0.176694	-0.227706	-1.21247	159	F2, DNAJC3, GADD45B, DDIT3, FEZ1, IGFBP6, F2R, AIFM3, GPX1, RELA, GSN, HGF, IFNB1, TGFB2, TGFBR3, GPX4, IL1A, HMOX1, GADD45A, BCL10, BCL2L10, CAV1, BMP2, AVPR1A, EMP1, GUCY2D, CDKN1A, TIMP3, BGN, LMNA, CASP9, MCL1, PTK2, BNIP3L, DCN, SC5D, ATF3, DFFA, MMP2, PAK1, TNFRSF12A, PSEN1, BCL2L1, SQSTM1, CASP2, GCH1, EBP, CASP4, WEE1, JUN, BAX, BCL2L2, TIMP2, IRF1, FAS, TNFSF10
HALLMARK_HYPOXIA	0.0860585	0.215146	0.199915	-0.22441	-1.22749	192	ATP7A, ADM, DDIT3, PPP1R15A, GBE1, GCK, MT1E, P4HA1, LDHC, CCNG2, TGFB3, PGAM2, GPI, KLF7, STC2, SDC4, AKAP12, EXT1, MT2A, PRDX5, HMOX1, LOX, CHST3, VEGFA, STC1, XPNPEP1, FAM162A, ZFP36, BRS3, CAV1, CDKN1C, VLDLR, GPC3, CDKN1A, PPFIA4, BGN, DPYSL4, PPARGC1A, UGP2, NDST1, CA12, FOS, HS3ST1, MXI1, NEDD4L, BNIP3L, RBPJ, DCN, SULT2B1, NDRG1, ALDOB, ANXA2, ATF3, IGFBP1, RORA, GCNT2, TIPARP
HALLMARK_COAGULATION	0.0909091	0.21645	0.197822	-0.240543	-1.25913	137	RGN, F13B, F2, FGG, CTSV, OLR1, APOA1, KLF7, GSN, HRG, F10, HNF4A, CAPN5, PLG, MMP3, ITGA2, CPN1, DCT, SERPINC1, APOC2, CSRP1, CAPN2, HMGCS2, F9, KLKB1, TIMP3, DUSP14, CASP9, ANG, SPARC, APOC3, GNG12, LEFTY2, ITGB3, PRSS23, MMP2, TF, COMP, RABIF, CFD, CTSB, MASP2, LRP1, F11, THBD
HALLMARK_WNT_BETA_CATENIN_SIGNALING	0.0965909	0.219525	0.197822	-0.31561	-1.30564	42	WNT5B, JAG2, DLL1, FZD8, HDAC5, ADAM17, GNAI1, FZD1, NUMB, HEY1, RBPJ, WNT1, CUL1, HDAC11
HALLMARK_CHOLESTEROL_HOMEOSTASIS	0.0544465	0.160137	0.261664	-0.293273	-1.36249	73	ANXA13, TM7SF2, STX5, CBS, PCYT2, GNAI1, ANXA5, AVPR1A, ALCAM, GSTM2, CHKA, GUSB, CPEB2, ETHE1, ADH4, ATF5, SC5D, ATF3, TNFRSF12A, SQLE, NFIL3, MVD, EBP, GLDC, ACSS2, PPARG, LGMN, PLAUR
HALLMARK_XENOBIOTIC_METABOLISM	0.0304792	0.108854	0.352488	-0.248003	-1.36687	195	GAD1, ALDH3A1, FMO1, BCAR1, TNFRSF1A, CCL25, NINJ1, MAOA, GSTO1, HSD17B2, GCKR, XDH, CA2, MTHFD1, HRG, F10, MPP2, TGFB2, ADH5, HNF4A, SERTAD1, MT2A, REG1A, ATOH8, HMOX1, PLG, GABARAPL1, CYP1A1, CROT, ALDH2, PDLIM5, AKR1C3, ATP2A2, ACP2, PMM1, CYP26A1, FABP1, CAT, SAR1B, ID2, ARG2, EPHX1, TDO2, PAPSS2, LONP1, IGFBP1, GCNT2, HSD11B1, CYP2E1, ETS2, BLVRB, ACSM1, FETUB, HPRT1, ESR1, DCXR, ENPEP, GCH1…
HALLMARK_FATTY_ACID_METABOLISM	0.024758	0.0952231	0.352488	-0.258333	-1.374	154	ACADL, ALDH3A1, LTC4S, FMO1, BMPR1B, ACSM3, YWHAH, MAOA, ACSL1, AADAT, ECI1, CA2, HIBCH, CA4, ME1, HSDL2, ALDH3A2, METAP1, PTPRG, GABARAPL1, CYP1A1, CA6, HADH, ECI2, GAD2, PCBD1, HMGCS2, HPGD, CYP4A22, FABP1, NCAPH2, EPHX1, CPT1A, TDO2, ACADM, HSD17B11, ACADS, PRDX6, ADIPOR2
HALLMARK_NOTCH_SIGNALING	0.0756144	0.198985	0.224966	-0.359299	-1.39259	32	DTX4, WNT2, TCF7L2, DLL1, HEYL, LFNG, ARRB1, PSENEN, FZD1
HALLMARK_UV_RESPONSE_DN	0.0126714	0.079196	0.38073	-0.271935	-1.42335	138	APBB2, ANXA4, MET, MAGI2, SCHIP1, MT1E, ATRN, DLC1, TGFBR3, SNAI2, FBLN5, SLC7A1, PTPN21, IGFBP5, ID1, TFPI, COL5A2, CAV1, LAMC1, DDAH1, VLDLR, PDLIM5, GJA1, IGF1R, MMP16, AMPH, ADD3, KIT, BMPR1A, INSIG1, KCNMA1, ZMIZ1, CAP2, NFIB, ITGB3, ANXA2, SRI, SYNE1, PMP22, BDNF, RND3, RXRA, FZD2, NFKB1, TJP1, PTEN, PPARG, NIPBL, SYNJ2, NRP1, RBPMS, VAV2, ATP2C1, MAP2K5, NR3C1, FHL2, MRPS31, HAS2, SERPINE1…
HALLMARK_UNFOLDED_PROTEIN_RESPONSE	0.0152304	0.0846134	0.38073	-0.286429	-1.43563	107	DNAJC3, EIF2S1, NFYA, DDX10, CEBPG, STC2, TUBB2A, SDAD1, HSP90B1, YIF1A, ARFGAP1, PSAT1, VEGFA, SEC31A, ALDH18A1, BAG3, BANF1, NOP56, EXOC2, CCL2, SLC7A5, PREB, NOLC1, ATF3, IGFBP1, RRP9, CNOT6, CNOT4, EIF4E, EIF4A2, SEC11A, EXOSC9, FKBP14, MTHFD2, EXOSC4, CHAC1, NOP14, POP4, PDIA6, DCTN1, SLC30A5, CALR, NHP2, EIF4A1
HALLMARK_HEDGEHOG_SIGNALING	0.0620438	0.172344	0.245042	-0.358913	-1.43998	35	CRMP1, OPHN1, DPYSL2, PLG, NRCAM, GLI1, VEGFA, VLDLR, HEY1, CNTFR, LDB1, ETS2, TLE1, NRP1, UNC5C, MYH9
HALLMARK_ANGIOGENESIS	0.0238764	0.0952231	0.352488	-0.387283	-1.55462	36	PRG2, PDGFA, OLR1, APOH, JAG2, FGFR1, MSX1, VEGFA, STC1, COL5A2, FSTL1, PTK2, ITGAV, KCNJ8, THBD, NRP1, VAV2, CCND2, LRPAP1
HALLMARK_MYOGENESIS	0.000851551	0.00709626	0.477271	-0.286967	-1.57914	198	WWTR1, FKBP1B, ACTN2, GADD45B, TNNT3, SCHIP1, PTGIS, CAV3, ACTN3, SPHK1, ACSL1, CSRP3, MYF6, PGAM2, CHRNG, GSN, STC2, MYL7, MYL2, MYL6B, AK1, HDAC5, MYLPF, HSPB2, CDH13, PRNP, LAMA2, RYR1, FXYD1, BIN1, SSPN, MYLK, FST, ABLIM1, FGF2, SVIL, CRYAB, ADCY9, SPEG, MRAS, ACTA1, MYOG, TAGLN, COX7A1, HBEGF, HRC, ACTC1, MYH2, BDKRB2, IFRD1, DMD, CDKN1A, ITGB5, PPFIA4, NCAM1, CAMK2B, PTP4A3, SPARC, MYH11, T…
HALLMARK_EPITHELIAL_MESENCHYMAL_TRANSITION	4.31093e-06	6.01937e-05	0.610527	-0.342868	-1.88973	195	FSTL3, GADD45B, CRLF1, OXTR, MFAP5, PVR, SGCB, CALD1, LAMA3, MGP, SPOCK1, PDLIM4, FZD8, COL12A1, PTX3, ACTA2, COL8A2, SDC4, SLIT2, ANPEP, LAMA2, DST, TGFBR3, VEGFC, MYLK, SNAI2, FBLN5, GADD45A, COL7A1, MSX1, LOX, FGF2, MMP3, VEGFA, ITGA2, ELN, CADM1, COL5A2, THBS2, LAMC1, LOXL1, TAGLN, MATN2, GJA1, APLP1, CDH2, MXRA5, ITGB5, EFEMP2, TIMP3, BGN, FSTL1, ID2, SPARC, SERPINH1, TPM2, FBN2, TPM1, SGCD,…
